# Supplementary material for: Gender dynamics in the relationship among student-teacher relationships, academic task engagement, academic task value, and positive developmental outcomes
Source: PLoS One. 2025 Dec 31;20(12):e0340112. doi: 10.1371/journal.pone.0340112 (PMC12755818; doi:10.1371/journal.pone.0340112)
Supplement: S1 Data — (XLSX) [file pone.0340112.s001.xlsx]

## Sheet: Raw data for the analysis
				Academic Task Value							Academic Task Engagement															Student - Teacher Relationship
											Cognitive Engagement				Behavioral Engagement							Affective Engagement				Student - Teacher Academic Relationship															Student - Teacher Social Relationship
Code	Gender	Grade level	Age	School Type	ATV 1	ATV 2	ATV 3	ATV 4	ATV 5	ATV 6	CE 1	CE 2	CE 3	CE 4	BE 1	BE 2	BE 3	BE 4	BE 5	BE 6	BE 7	AE 1	AE 2	AE 3	AE 4	STAR 1	STAR 2	STAR 3	STAR 4	STAR 5	STAR 6	STAR 7	STAR 8	STAR 9	STAR 10	STAR 11	STAR 12	STAR 13	STAR 14	STAR 15	STSR 1	STSR 2	STSR 3	STSR 4	STSR 5	STSR 6	STSR 7	STSR 8	STSR 9
1	2	1	16	1	4	4	4	4	4	4	5	4	3	3	3	5	5	3	3	5	3	3	2	4	5	4	4	4	4	4	4	4	4	4	4	4	4	4	4	4	4	4	4	3	3	5	4	4	4
2	2	1	15	1	4	4	4	4	4	4	4	3	3	5	3	3	5	5	3	3	5	3	3	3	5	3	3	3	3	4	4	4	4	4	4	4	4	5	5	5	5	4	4	4	4	4	4	4	4
3	2	1	16	1	5	3	3	3	3	4	4	4	3	3	5	4	4	2	3	3	4	5	4	3	2	3	3	4	4	4	3	3	5	5	2	3	3	3	4	5	4	4	4	3	3	3	3	4	5
4	1	1	16	1	1	1	1	1	1	1	2	2	2	2	2	2	2	2	1	1	2	2	2	1	2	3	3	1	3	3	3	3	3	3	3	3	3	3	2	1	3	1	1	3	1	3	5	3	5
5	2	1	15	1	4	2	3	3	3	2	3	3	4	3	2	2	2	2	2	2	3	2	2	4	3	3	2	2	2	2	2	2	2	2	2	2	3	2	3	2	3	2	2	2	2	3	2	2	2
6	1	1	14	1	3	3	3	3	3	5	3	3	3	3	4	4	3	3	2	2	2	3	3	3	5	3	4	3	4	4	3	5	4	3	2	4	3	4	2	3	3	3	3	3	2	3	3	2	3
7	1	1	15	1	3	4	4	4	4	4	4	4	4	3	5	3	4	5	3	3	2	3	3	3	3	4	3	3	4	4	4	4	4	3	4	3	3	4	3	4	4	3	4	4	4	4	4	4	4
8	2	1	16	1	4	3	5	3	4	4	3	3	3	3	3	5	4	3	3	5	3	3	2	2	2	3	4	3	4	3	4	4	3	4	3	4	3	4	3	4	3	4	3	4	4	4	4	4	4
9	2	1	15	1	2	1	1	1	1	2	2	2	2	2	3	3	2	2	2	2	2	2	2	2	2	2	3	1	1	2	2	1	1	1	2	2	3	2	2	2	2	3	3	2	3	2	3	3	3
10	2	1	17	1	4	4	4	4	4	4	3	4	4	4	3	3	5	4	3	5	3	4	4	3	3	4	4	4	4	4	3	4	5	5	3	3	3	4	4	3	3	4	4	3	4	3	3	3	3
11	2	1	16	1	3	4	4	3	4	4	4	3	3	3	4	3	3	3	3	4	4	5	2	3	3	3	3	3	3	4	4	3	3	3	1	4	1	3	3	4	3	3	3	3	3	3	4	4	4
12	2	1	18	1	5	3	3	3	4	4	3	3	3	4	3	2	4	4	3	3	4	3	3	4	3	4	3	4	4	3	4	5	3	3	1	3	4	3	4	4	3	3	3	4	4	3	4	3	4
13	2	1	16	1	2	5	3	4	3	2	2	2	2	2	3	3	4	3	3	3	2	4	3	4	3	4	4	4	4	3	3	2	3	2	3	4	3	2	1	3	2	3	3	3	3	3	3	4	4
14	1	1	17	1	3	2	2	2	2	2	2	2	2	2	2	2	2	2	2	2	2	3	3	3	3	2	1	1	1	1	1	2	2	3	2	2	2	3	2	2	2	2	2	2	2	4	2	2	3
15	2	1	16	1	4	4	4	4	4	4	2	3	3	2	5	5	3	3	3	5	3	3	5	3	3	3	3	3	3	3	3	3	3	3	4	4	4	4	3	4	3	4	4	4	3	3	3	3	3
16	2	1	15	1	4	4	4	4	4	4	3	3	3	3	5	3	3	5	5	3	3	4	4	3	3	4	4	4	4	4	4	4	4	4	4	4	4	4	4	4	4	4	4	4	4	4	4	3	4
17	1	1	18	1	2	1	3	4	2	2	2	3	2	2	3	3	3	3	2	2	3	3	2	3	4	2	2	1	2	2	1	2	2	1	2	2	1	2	2	2	1	2	2	1	2	2	2	2	2
18	2	1	16	1	3	2	3	3	2	2	2	2	2	2	2	2	2	3	2	2	3	2	2	2	2	2	3	3	3	3	3	3	3	3	3	3	3	3	3	1	3	3	3	4	3	3	3	3	3
19	1	1	16	1	5	3	4	3	3	2	4	3	3	4	4	4	3	3	3	3	4	3	4	3	4	3	3	3	3	3	3	4	4	4	3	3	3	3	3	4	4	4	3	4	4	4	3	3	3
20	2	1	17	1	2	2	2	3	2	3	2	3	3	3	3	2	2	3	2	2	3	2	3	4	4	2	1	1	2	2	1	2	1	2	2	2	2	2	3	2	2	2	3	2	2	3	3	1	1
21	1	1	16	1	3	3	3	3	3	3	3	3	2	3	3	3	2	4	2	3	3	3	3	3	3	3	3	3	4	4	4	3	4	4	4	4	4	4	3	4	3	2	3	3	3	3	3	4	1
22	2	1	15	1	5	3	4	3	2	2	2	3	3	3	4	4	4	3	4	4	4	3	3	3	4	4	4	3	3	4	4	4	4	3	4	3	4	4	4	3	4	3	4	3	3	3	3	3	3
23	1	1	17	1	2	2	3	4	2	2	2	2	2	3	3	3	3	2	3	2	2	4	3	3	2	3	3	3	2	3	3	2	3	2	3	3	2	3	3	2	2	2	2	2	3	2	2	1	1
24	2	1	15	1	4	2	3	3	3	2	3	3	2	3	3	3	3	4	3	3	4	3	2	3	3	4	2	1	4	3	2	3	3	3	3	3	3	3	4	3	3	3	3	4	3	3	3	3	3
25	2	1	16	1	2	3	2	3	2	3	2	3	2	2	4	4	4	4	4	4	4	3	3	3	3	4	4	4	4	4	4	4	4	4	4	4	4	4	4	4	4	4	4	3	3	3	3	3	2
26	2	1	16	1	3	3	3	2	3	2	2	3	4	4	4	3	3	3	2	3	3	4	2	5	3	2	1	4	3	3	2	4	3	1	1	3	1	4	1	1	2	2	3	2	3	3	3	4	3
27	2	1	16	1	2	2	2	2	3	2	2	2	2	2	2	1	2	2	2	2	1	2	5	3	2	3	4	3	3	1	1	1	2	4	3	4	4	3	1	1	2	2	3	1	2	3	2	1	1
28	2	1	16	1	3	4	4	3	2	2	3	2	3	3	4	3	3	3	3	3	4	3	3	3	4	3	3	4	4	4	4	3	4	3	4	3	4	4	3	4	4	3	3	4	3	3	2	2	2
29	1	1	15	1	2	2	3	1	3	3	1	2	1	2	2	2	1	2	2	1	2	2	2	2	2	3	3	2	3	1	3	1	3	2	2	3	2	3	1	3	4	1	2	4	1	4	2	4	1
30	2	1	18	1	3	4	3	3	2	3	3	3	4	4	4	4	4	3	4	4	4	3	3	4	3	4	4	4	4	4	4	4	4	4	4	3	4	4	3	4	3	3	3	3	4	4	4	3	3
31	2	1	18	1	5	4	4	4	3	3	4	3	3	4	4	4	4	4	3	4	4	3	3	3	4	4	4	4	4	4	3	4	3	4	4	4	4	4	4	4	4	5	4	3	3	3	3	2	3
32	2	1	17	1	5	3	3	2	3	4	3	2	2	3	3	3	3	2	2	3	3	4	3	3	3	2	3	3	2	3	2	1	2	2	3	2	1	1	3	2	2	2	1	1	1	1	2	1	1
33	2	1	15	1	3	3	3	3	4	4	3	3	3	3	3	3	4	3	3	3	3	2	2	3	3	4	3	4	3	4	4	3	4	3	4	4	4	4	4	4	4	4	3	3	3	3	2	2	2
34	2	1	16	1	4	4	4	4	4	4	5	3	3	4	3	5	4	3	4	5	5	3	4	3	4	5	5	5	4	5	5	4	3	3	4	4	4	4	4	3	3	3	4	3	3	3	3	4	4
35	2	1	19	1	2	3	4	3	3	4	4	3	3	4	4	3	3	3	2	3	3	2	3	4	4	3	4	3	3	3	3	3	3	3	4	3	3	3	4	4	3	4	4	4	3	4	4	3	3
36	2	1	16	1	4	4	4	1	3	4	3	3	3	3	4	1	2	3	1	2	2	3	3	3	5	3	3	3	3	3	3	3	3	3	3	3	3	3	3	3	3	3	4	3	3	3	4	4	3
37	1	1	17	1	1	2	2	3	3	3	2	2	2	2	2	2	2	2	2	2	2	2	2	2	3	1	2	2	2	2	2	3	3	3	3	2	2	2	2	3	2	2	3	2	2	3	2	4	2
38	2	1	16	1	4	4	4	4	4	4	5	3	4	3	5	3	3	3	3	3	4	3	5	3	3	4	4	4	4	4	4	3	4	3	4	4	4	4	4	4	4	4	4	4	4	3	3	4	4
39	1	1	17	1	3	4	2	3	3	3	3	3	4	3	3	2	2	2	2	2	2	2	3	3	4	2	2	3	2	3	2	3	2	2	2	2	2	2	2	3	2	2	2	2	3	2	2	3	1
40	2	1	15	1	4	3	4	4	3	4	4	3	4	4	3	2	2	2	2	2	2	4	4	3	3	4	4	4	4	3	4	4	4	4	4	4	4	3	3	4	4	4	4	4	4	3	4	3	3
41	1	1	18	1	4	3	3	2	3	3	2	2	3	3	4	3	3	4	3	3	3	2	2	2	2	3	4	3	3	4	3	3	4	3	3	4	3	3	3	4	3	3	4	3	4	4	3	4	3
42	2	1	19	1	4	4	4	4	4	4	3	5	3	4	3	4	4	4	4	4	4	2	4	5	3	4	4	4	4	4	4	4	4	4	4	4	4	4	4	4	4	4	4	4	4	4	4	3	3
43	2	1	17	1	3	4	3	3	2	3	3	3	3	3	4	4	4	3	4	4	4	3	5	2	4	4	4	4	3	3	3	4	3	3	3	4	4	4	4	3	4	2	4	2	2	4	3	4	4
44	1	1	15	1	4	3	4	4	4	4	3	2	3	3	3	3	3	2	3	3	3	3	3	3	3	4	3	3	2	4	3	4	4	3	4	4	3	3	4	4	4	3	5	3	4	3	4	4	4
45	2	1	16	1	3	4	2	3	2	4	3	3	4	4	3	2	2	3	2	3	3	4	4	3	3	4	4	3	3	4	3	4	3	3	3	4	3	2	4	4	5	4	2	4	3	2	3	5	2
46	2	1	17	1	4	4	3	4	4	4	4	3	3	4	4	4	4	4	4	3	4	3	4	3	4	4	4	3	4	3	3	3	3	3	4	4	4	3	3	3	5	5	3	5	3	3	3	2	2
47	2	1	16	1	4	4	3	4	4	4	3	4	3	5	4	2	2	2	2	2	2	3	2	4	5	3	4	3	1	4	2	4	4	4	2	3	3	3	3	4	3	2	2	4	3	1	4	5	2
48	2	1	16	1	2	2	2	2	2	2	3	3	2	3	4	3	2	1	2	3	1	3	3	2	4	1	2	4	3	3	4	3	1	4	4	4	2	4	2	1	3	1	4	2	1	2	1	1	4
49	2	1	17	1	4	3	4	4	4	4	3	5	3	4	4	4	4	4	4	4	4	3	3	3	5	3	4	3	3	3	5	3	4	3	3	4	3	3	4	5	5	3	3	3	3	4	4	4	4
50	1	1	17	1	2	4	3	4	3	4	3	3	3	3	3	3	3	3	3	2	3	3	2	3	2	2	3	3	2	3	3	2	3	3	2	3	3	3	2	3	3	3	2	3	3	2	3	3	2
51	2	1	16	1	3	4	1	2	1	3	2	2	2	1	3	3	3	3	3	4	4	2	2	2	2	1	1	1	1	1	1	1	1	1	1	1	1	2	2	2	1	1	1	1	1	1	2	1	1
52	1	1	16	1	3	4	3	4	4	4	3	3	4	5	3	3	3	3	2	2	3	3	3	3	3	4	4	4	4	3	4	4	4	4	4	4	4	3	3	2	2	2	4	4	3	3	3	3	3
53	2	1	16	1	4	4	4	4	4	4	5	3	4	3	4	4	3	3	5	5	5	3	3	3	5	4	4	4	4	4	4	4	4	4	4	4	4	4	4	4	5	3	4	3	4	4	4	3	3
54	2	1	16	1	4	4	3	4	4	4	5	4	3	3	4	3	4	4	1	4	4	3	4	4	3	4	4	5	3	5	3	5	4	4	3	3	3	3	3	5	3	3	4	5	5	4	3	3	3
55	2	1	16	1	4	4	4	4	4	4	3	3	4	5	5	5	5	4	4	3	3	4	4	4	4	4	3	3	3	4	5	1	3	3	4	5	4	5	4	4	4	4	5	5	5	3	3	3	2
56	2	1	16	1	4	4	3	2	4	4	2	3	3	4	4	3	3	3	1	3	4	3	4	3	4	4	3	3	1	4	1	4	4	4	3	3	3	3	3	3	3	2	4	3	3	4	3	4	2
57	1	1	18	1	2	2	1	1	1	1	1	1	2	3	3	4	3	3	3	4	3	2	2	2	2	2	2	2	1	1	1	1	1	1	1	1	1	1	1	1	1	1	1	1	1	1	1	1	1
58	2	1	16	1	4	4	3	4	4	3	3	2	4	4	3	2	1	3	3	4	4	3	3	2	3	3	1	4	3	3	2	3	4	3	4	3	2	1	4	3	2	1	4	3	4	2	3	1	2
59	1	1	16	1	3	3	2	3	3	2	4	3	3	4	3	3	5	5	5	4	4	4	4	4	4	4	4	4	4	4	4	4	4	4	4	4	4	4	4	4	4	3	4	4	3	4	4	3	4
60	2	1	18	1	4	4	4	4	4	4	5	4	3	3	5	5	5	3	3	4	4	3	3	4	4	5	5	4	4	4	4	3	3	3	4	3	3	3	5	5	5	5	4	5	5	3	3	3	3
61	1	1	15	1	2	4	4	4	3	4	3	4	4	3	4	4	4	3	4	4	4	4	4	3	2	4	3	3	3	4	3	4	3	4	3	3	4	3	3	3	4	3	4	4	4	2	4	3	2
62	1	1	16	1	1	1	2	2	1	1	2	2	2	2	2	2	3	3	2	2	4	3	2	2	2	4	4	4	4	3	3	4	3	4	3	3	5	5	4	3	4	3	4	5	3	3	3	3	3
63	1	1	16	1	3	3	3	3	2	2	3	3	2	2	3	3	3	2	2	3	4	2	3	3	4	2	3	2	3	3	1	3	3	2	3	2	3	3	2	3	3	2	3	3	2	3	3	3	3
64	2	1	19	1	4	4	4	4	4	4	3	3	3	2	3	3	3	3	4	3	3	4	4	3	5	5	5	4	4	3	3	3	4	4	3	3	4	3	3	5	5	5	4	4	4	3	3	3	3
65	1	1	16	1	2	2	3	3	2	4	2	3	3	3	3	2	2	3	2	2	2	2	2	3	3	3	2	3	3	3	2	2	3	3	2	3	3	3	3	2	2	2	1	1	1	1	1	1	1
66	1	1	16	1	2	4	2	4	2	4	4	5	3	3	3	4	3	3	5	3	4	3	3	3	3	3	3	3	4	3	3	4	3	3	3	4	3	3	3	3	3	3	3	3	3	3	3	3	5
67	2	1	16	1	3	2	3	3	3	3	3	3	3	4	2	3	3	3	3	2	3	4	4	4	4	4	3	3	3	3	3	3	3	3	3	3	3	3	3	3	4	4	4	4	3	3	4	4	3
68	1	1	19	1	4	4	4	4	4	4	3	3	4	5	5	4	4	4	4	4	4	2	3	4	5	4	4	3	4	5	4	4	4	3	4	4	4	4	4	4	5	4	4	5	4	4	4	4	4
69	2	1	17	1	3	4	3	4	3	3	5	3	3	4	2	2	2	3	2	4	4	5	2	5	3	3	4	3	4	3	3	4	4	3	3	3	3	4	3	3	4	4	3	4	4	3	3	3	3
70	1	1	16	1	3	4	3	3	4	4	4	4	3	4	4	3	3	4	1	3	3	4	5	3	3	3	5	3	3	5	4	3	3	4	3	4	3	3	3	5	4	5	4	5	4	3	3	3	3
71	1	1	15	1	3	4	4	4	3	4	3	3	3	4	3	3	3	3	3	3	4	4	4	3	5	4	4	4	3	3	4	3	3	3	3	3	3	3	3	3	3	3	3	3	4	3	3	4	3
72	2	1	15	1	3	4	4	3	3	4	2	3	3	4	4	4	3	2	3	4	4	3	3	4	5	4	5	4	3	3	4	5	3	3	4	3	3	3	3	3	3	4	4	3	5	5	4	3	3
73	2	1	15	1	4	4	2	2	2	3	3	3	4	3	3	3	3	3	3	2	4	3	3	4	5	1	3	3	2	2	2	3	3	2	3	2	3	2	3	2	3	1	3	4	3	2	3	4	1
74	1	1	19	1	4	4	4	4	4	4	5	4	3	3	5	5	5	3	3	4	4	3	3	4	3	4	4	4	4	4	3	4	4	4	3	3	3	3	3	5	5	5	5	5	4	3	3	3	3
75	2	1	16	1	1	1	2	1	1	1	2	2	2	2	5	3	2	4	4	4	4	4	3	2	3	1	2	2	1	2	1	2	2	1	2	2	2	2	1	1	1	1	2	1	2	2	1	2	2
76	1	1	17	1	4	4	4	4	4	4	3	2	3	3	4	4	4	4	5	4	4	2	2	3	4	4	4	4	4	5	4	4	5	4	4	5	4	4	4	4	4	5	4	4	5	4	4	5	4
77	2	1	16	1	4	4	4	4	4	4	4	5	3	3	4	4	3	3	3	3	3	3	3	4	5	3	3	3	3	3	3	3	3	3	3	3	3	3	3	3	3	3	3	3	3	3	4	3	4
78	2	1	16	1	4	4	4	4	4	4	3	3	5	4	4	4	4	4	4	4	5	3	3	2	5	4	4	4	4	4	4	4	4	4	4	4	4	4	4	4	4	4	4	4	4	4	4	5	4
79	2	1	20	1	3	2	3	3	3	3	3	3	3	2	3	2	3	3	2	3	3	4	2	2	2	3	3	2	3	3	2	3	3	2	3	3	2	3	3	3	3	2	3	3	3	3	3	3	3
80	2	1	17	1	1	1	2	2	2	1	3	2	3	3	2	3	2	2	2	2	2	2	2	3	3	1	1	1	1	1	1	1	1	2	2	3	1	4	2	1	2	3	2	1	2	3	2	3	5
81	2	1	15	1	4	4	4	4	1	1	3	3	3	3	3	3	2	3	2	2	3	3	2	4	2	4	3	3	3	3	3	3	4	3	3	3	4	4	5	3	3	3	3	3	5	2	2	2	5
82	2	1	16	1	2	2	2	2	2	2	2	3	4	2	2	4	1	3	2	4	4	5	3	4	1	2	2	2	1	2	2	2	2	1	2	3	3	3	1	1	1	1	1	1	5	5	5	5	1
83	2	1	18	1	3	4	4	4	4	4	4	3	3	4	4	4	4	4	4	4	3	4	4	4	4	3	4	4	3	3	4	4	4	3	3	3	3	3	3	3	3	3	3	4	4	4	4	4	4
84	1	1	18	1	2	3	3	2	3	2	3	2	3	2	2	3	1	2	2	2	2	2	2	1	4	2	3	4	3	3	1	3	2	3	3	3	1	3	4	4	4	2	3	2	2	3	3	3	3
85	1	1	19	1	4	4	4	4	4	4	3	4	4	3	3	2	3	4	2	2	3	3	4	3	3	3	4	3	4	3	4	3	4	3	4	4	3	3	4	3	3	3	3	3	3	3	3	3	3
86	1	1	18	1	4	3	1	2	3	1	2	4	3	3	2	2	2	3	2	2	2	2	2	3	3	3	4	3	3	3	2	2	3	4	2	3	3	2	3	3	3	3	3	3	3	3	3	4	3
87	2	1	17	1	4	4	4	4	3	4	2	2	3	4	4	4	4	4	4	4	4	3	2	3	2	4	4	4	4	4	4	4	4	4	3	3	4	3	3	4	4	3	4	4	4	4	4	4	3
88	2	1	16	1	3	3	3	3	3	3	2	2	2	2	2	2	2	3	2	3	4	4	3	2	4	2	3	1	1	2	2	2	2	3	2	2	4	2	2	2	3	4	2	4	3	4	2	4	2
89	2	1	17	1	2	2	2	3	3	2	3	3	3	3	2	2	2	2	2	2	2	3	5	3	3	1	1	1	1	1	1	1	1	2	1	3	1	4	2	1	1	1	2	1	2	2	1	1	5
90	2	1	17	1	4	2	4	1	2	4	2	3	3	3	3	3	4	4	4	3	4	4	3	3	3	3	4	3	3	4	4	3	4	3	4	3	4	3	3	3	3	3	3	3	4	5	3	5	3
91	1	1	17	1	1	1	2	2	2	1	1	2	2	2	2	2	2	2	1	1	3	2	2	2	2	1	1	1	1	1	1	1	1	1	1	1	1	1	1	1	1	1	1	1	1	1	1	1	1
92	2	1	19	1	3	3	3	2	1	3	2	3	3	2	3	3	3	4	3	4	3	5	4	5	5	3	2	4	3	3	2	2	1	1	3	1	3	2	1	1	2	2	3	3	2	1	2	1	3
93	2	1	17	1	3	4	4	4	3	4	3	3	4	3	4	4	4	5	4	4	4	2	2	2	3	3	3	3	4	4	4	4	4	4	4	3	3	3	3	5	5	5	5	5	3	3	3	3	3
94	1	1	16	1	3	3	3	2	2	2	3	2	3	3	3	2	2	2	2	3	2	3	2	3	3	2	1	2	2	2	2	4	3	4	4	2	3	4	4	3	3	1	3	3	3	3	4	3	4
95	2	1	17	1	1	4	3	3	1	4	5	3	4	3	4	2	4	3	1	3	4	2	3	3	2	3	5	4	3	4	3	3	4	3	3	4	4	4	3	4	3	4	3	4	3	3	3	3	3
96	2	1	17	1	4	2	3	4	4	4	3	4	3	5	3	3	3	5	3	4	3	2	2	2	2	4	3	3	3	4	4	4	4	3	3	3	4	4	4	3	4	4	3	5	3	3	3	3	3
97	2	1	18	1	3	3	2	4	4	4	3	3	3	3	4	3	3	2	4	4	4	2	2	3	2	4	3	4	4	3	3	3	3	4	4	4	3	3	3	4	5	5	3	4	3	3	3	3	3
98	1	1	16	1	2	3	3	2	3	2	2	3	3	3	3	2	2	2	1	2	3	3	2	3	3	4	4	3	4	4	4	4	4	4	3	3	3	3	3	4	3	2	3	4	3	3	3	3	3
99	2	1	16	1	3	4	4	4	4	3	3	3	3	4	4	2	3	3	1	2	4	3	4	3	3	4	4	4	4	3	3	3	3	3	4	4	4	4	4	4	4	4	4	4	5	4	4	4	4
100	1	1	17	1	2	2	3	3	3	2	2	2	2	3	3	3	1	3	2	2	3	5	3	3	3	3	3	3	1	1	3	2	2	2	4	3	2	2	2	1	1	1	1	1	2	2	2	1	1
101	2	1	17	1	4	4	4	4	3	4	3	3	4	3	3	3	3	3	2	2	3	2	3	5	4	4	4	4	3	3	3	4	3	3	4	3	4	4	4	3	4	3	4	4	4	4	4	4	4
102	2	1	17	1	3	4	4	4	3	4	3	3	4	3	4	3	4	4	4	3	3	3	2	4	4	5	4	4	4	4	4	4	4	4	3	3	3	3	3	5	5	5	5	4	3	3	3	3	3
103	2	1	16	1	2	2	1	2	1	2	2	2	2	2	2	1	1	2	1	1	2	2	2	2	1	2	1	2	2	2	1	2	2	3	3	1	1	1	1	1	1	1	1	1	1	1	1	1	2
104	1	1	16	1	2	2	3	2	3	2	2	2	3	3	3	3	4	4	5	4	4	3	3	3	3	2	3	3	5	4	3	2	2	3	2	5	5	2	5	2	2	2	2	2	5	5	2	5	2
105	2	1	17	1	4	3	3	2	2	4	3	2	3	4	3	3	3	4	3	3	3	5	3	3	2	3	4	3	2	2	3	4	3	3	4	3	2	3	4	4	3	4	3	4	3	2	3	2	4
106	1	1	16	1	1	2	1	1	2	1	3	2	3	3	4	2	2	4	2	2	4	4	4	3	3	2	2	2	2	2	2	2	2	2	2	5	4	2	2	3	2	4	2	2	3	2	1	1	1
107	1	1	17	1	1	4	2	1	2	4	2	2	2	2	1	1	3	4	4	4	4	2	2	2	1	2	3	3	2	3	2	3	1	2	2	3	2	3	2	1	1	2	3	2	3	2	3	2	2
108	1	1	17	1	4	1	2	2	2	2	3	3	3	3	4	4	4	4	5	4	4	3	3	3	5	4	4	4	4	3	3	4	4	4	4	4	4	3	3	3	3	3	3	3	3	4	5	4	5
109	2	1	17	1	3	3	4	3	3	3	1	2	2	2	4	3	4	4	4	4	4	5	2	3	4	3	4	3	4	3	3	4	3	4	3	3	4	3	3	4	3	3	3	4	3	3	3	3	3
110	2	2	17	1	3	4	3	3	3	4	2	3	3	3	4	4	3	3	3	4	4	3	2	4	5	4	4	3	3	4	4	4	4	4	4	4	4	3	3	4	4	5	5	5	3	3	3	3	3
111	1	2	17	1	1	1	1	1	1	2	2	2	2	2	3	2	3	2	2	2	2	2	4	3	5	2	3	3	3	3	3	3	3	3	3	3	4	4	4	1	1	1	3	1	3	1	3	1	4
112	1	2	17	1	3	3	4	4	3	4	3	3	3	4	3	3	3	2	3	3	4	3	4	2	4	4	4	4	4	4	3	3	3	2	4	3	3	3	4	4	3	3	5	4	3	3	3	4	5
113	2	2	20	1	1	4	2	4	1	4	3	4	3	4	3	3	3	3	3	3	4	3	4	3	2	4	2	3	4	3	4	4	3	2	4	4	2	4	4	3	4	4	4	3	3	3	3	3	3
114	2	2	17	1	3	3	3	3	3	3	3	3	4	5	4	3	3	4	3	4	4	2	3	4	5	4	4	4	4	4	3	4	5	3	3	3	3	3	4	5	4	5	5	4	3	3	3	3	3
115	2	2	18	1	2	3	3	2	3	2	3	3	3	2	3	3	3	3	4	3	3	2	3	2	3	3	3	2	3	1	3	3	2	3	3	3	3	3	3	1	3	1	1	3	3	1	3	3	1
116	2	2	17	1	3	4	4	4	4	4	4	3	4	3	4	4	3	5	4	3	3	5	4	3	2	5	4	4	5	4	4	4	4	4	3	3	3	3	3	4	4	4	4	5	3	3	3	3	3
117	2	2	20	1	4	4	3	4	4	4	4	3	4	4	5	3	3	4	4	4	4	4	4	3	3	5	4	5	5	5	4	4	4	4	3	3	3	3	3	5	4	4	4	5	3	3	3	3	3
118	2	2	18	1	3	3	3	3	3	3	3	3	3	3	3	3	3	3	3	3	3	3	3	4	4	3	3	3	2	2	2	2	3	2	3	4	3	3	4	2	2	1	3	2	2	2	2	3	2
119	2	2	18	1	3	3	3	2	2	3	2	2	3	3	2	4	3	3	3	3	4	3	4	3	4	3	2	3	3	2	3	2	3	2	3	2	3	2	2	2	3	3	3	3	3	3	2	3	3
120	1	2	16	1	2	2	2	2	2	1	2	2	2	3	3	2	3	2	2	2	2	2	2	3	3	1	1	1	1	1	1	3	2	2	2	2	1	3	2	1	1	1	2	2	2	3	2	2	2
121	1	2	18	1	2	3	3	4	3	3	4	4	3	3	3	2	2	5	2	3	2	3	2	2	2	4	3	4	3	4	3	4	3	3	4	3	3	3	3	3	3	3	3	4	5	3	4	5	3
122	2	2	18	1	3	3	2	2	2	3	2	3	3	4	3	5	2	2	4	3	4	3	2	2	2	3	3	3	3	3	3	3	3	3	3	3	3	3	3	2	3	3	3	3	3	3	3	3	3
123	1	2	16	1	4	3	4	4	4	4	5	4	3	3	3	3	4	4	5	4	4	5	3	3	3	4	4	4	3	3	3	4	4	4	4	4	4	3	4	4	3	4	4	4	3	4	3	3	5
124	1	2	16	1	3	3	2	3	3	3	2	3	3	3	2	1	2	2	2	2	2	3	3	2	2	4	4	3	4	2	3	2	4	4	5	4	2	2	2	1	2	3	3	2	2	2	5	3	3
125	2	2	17	1	3	3	3	4	4	3	3	3	2	3	3	2	2	3	3	3	3	3	2	2	3	3	4	3	3	4	3	4	3	3	3	3	4	4	3	3	4	3	4	4	4	3	2	4	4
126	2	2	17	1	3	2	2	2	2	3	2	3	3	4	1	3	2	3	4	2	2	3	2	1	3	3	3	2	3	3	3	2	3	3	3	3	3	3	3	3	3	1	3	3	3	3	2	3	3
127	2	2	18	1	4	3	3	1	2	3	3	3	3	4	3	3	3	3	4	3	4	2	2	2	2	4	4	3	3	4	3	4	3	4	2	3	3	4	4	4	4	2	3	3	2	4	4	5	5
128	2	2	18	1	3	4	3	3	3	3	3	4	3	4	4	4	4	3	4	3	3	5	3	3	2	4	3	4	3	3	4	3	3	4	3	3	4	3	3	3	3	3	4	4	4	4	4	4	4
129	1	2	17	1	2	2	2	2	3	3	4	3	4	3	3	4	3	3	3	4	5	4	3	2	3	3	4	4	3	4	3	4	4	4	4	3	3	3	2	2	2	2	5	4	3	3	5	3	3
130	1	2	17	1	4	3	3	4	2	4	2	3	2	3	3	2	3	2	1	3	4	3	4	3	2	4	4	3	3	3	3	3	4	3	3	3	3	3	2	4	3	3	3	4	3	2	2	3	4
131	1	2	19	1	3	4	3	3	4	3	3	3	3	3	4	4	3	4	3	4	3	3	3	2	4	5	4	4	4	5	3	4	4	3	3	3	3	3	3	4	4	3	3	3	3	3	3	5	3
132	2	2	17	1	3	3	3	3	3	3	3	4	3	4	3	3	3	4	3	4	4	5	3	3	2	4	4	3	3	4	3	4	3	4	3	4	3	3	4	4	3	4	3	4	4	4	4	3	4
133	2	2	17	1	3	3	2	3	3	3	3	3	3	3	2	3	2	2	3	2	3	2	2	2	3	4	3	4	3	3	4	4	4	4	4	3	4	4	4	3	3	4	3	4	4	4	4	4	4
134	2	2	18	1	4	4	3	4	3	4	3	4	3	3	4	3	3	4	3	3	4	3	4	2	3	3	4	4	3	4	3	4	3	4	3	3	4	3	4	4	4	4	4	4	3	4	3	5	5
135	2	2	18	1	4	4	4	4	4	3	4	3	3	4	3	3	3	3	3	3	3	3	3	2	4	4	3	4	3	3	3	3	3	4	3	4	3	4	3	4	3	4	4	4	3	4	4	4	4
136	2	2	17	1	3	2	3	3	3	2	3	4	3	3	3	3	3	4	3	3	3	2	3	4	4	3	3	3	3	3	2	2	3	3	3	3	3	3	3	3	3	3	2	3	3	3	2	3	2
137	2	2	19	1	3	4	3	4	3	3	3	3	3	3	4	3	3	3	4	3	3	2	2	3	3	4	4	4	4	3	3	3	3	3	3	3	4	4	4	4	4	3	4	3	3	4	3	3	3
138	2	2	16	1	4	4	4	4	4	4	2	3	3	4	4	3	4	4	4	3	4	3	2	3	3	4	4	4	3	4	4	4	4	4	4	4	4	4	4	4	4	5	4	4	4	4	4	3	3
139	2	2	16	1	3	4	4	4	4	4	3	3	3	3	3	3	3	4	3	2	3	3	3	3	5	4	4	3	4	3	3	4	3	3	3	3	3	3	3	2	5	4	4	3	3	3	3	2	4
140	2	2	17	1	4	4	4	4	4	4	2	3	4	3	4	3	4	4	5	4	4	3	3	4	3	4	4	4	3	4	3	3	4	3	4	5	4	5	4	4	4	4	4	4	4	4	3	3	4
141	1	2	17	1	3	3	3	3	3	3	3	3	3	3	4	3	3	4	4	4	4	4	3	3	3	4	3	4	4	4	3	4	4	3	3	3	3	3	3	4	3	1	5	4	3	3	3	3	3
142	1	2	17	1	4	4	4	4	1	1	2	3	3	4	4	3	4	4	3	3	5	3	3	3	4	4	4	4	5	4	4	3	3	3	3	3	3	3	3	3	3	3	3	4	3	3	3	3	3
143	2	2	18	1	4	4	2	4	2	3	2	2	2	1	3	2	2	2	2	2	1	3	3	3	2	4	3	4	4	1	1	4	3	4	3	5	3	4	3	4	4	5	3	4	5	2	2	4	4
144	2	2	17	1	3	3	3	3	3	3	3	3	4	5	4	3	5	4	3	4	4	3	4	4	3	3	3	4	3	3	4	3	4	3	3	4	3	4	3	3	4	3	4	3	4	4	3	4	3
145	2	2	18	1	4	3	4	4	4	4	3	3	4	3	4	4	3	4	3	4	4	3	3	3	5	4	4	3	4	3	4	4	4	4	3	4	3	4	3	3	4	3	3	3	4	3	4	5	3
146	2	2	17	1	3	4	4	4	3	4	2	3	4	4	3	2	2	3	2	2	2	3	3	3	4	5	4	5	2	2	2	1	3	4	3	2	4	4	4	4	2	2	4	3	2	4	3	2	5
147	2	2	17	1	3	3	4	3	1	4	3	3	4	4	3	4	3	3	3	4	4	3	3	3	4	3	4	3	4	3	4	3	4	3	4	3	3	4	3	3	4	3	4	3	4	3	4	3	3
148	1	2	17	1	3	3	2	3	4	4	2	3	3	3	3	3	3	3	3	3	3	3	2	3	2	4	3	2	5	5	1	3	2	3	4	3	3	3	4	4	2	4	4	3	3	3	3	3	3
149	1	2	18	1	3	3	3	3	3	3	3	3	3	3	4	4	2	3	2	2	2	3	2	3	2	2	3	2	2	3	2	3	3	2	2	2	2	3	3	3	3	3	2	2	2	3	3	4	4
150	2	2	16	1	4	1	2	3	2	3	3	3	3	3	2	2	2	3	2	2	2	3	4	3	3	3	3	4	3	3	4	3	3	3	3	3	4	4	3	3	3	3	3	3	4	3	3	3	3
151	2	2	16	1	2	1	4	4	2	2	3	2	2	3	4	3	3	3	2	2	2	3	5	3	2	2	3	2	2	2	3	3	3	3	2	4	2	3	2	2	2	3	2	5	3	2	2	4	5
152	1	2	16	1	1	1	1	1	1	1	2	1	1	1	1	1	1	1	1	1	1	3	3	3	5	2	1	1	1	3	1	3	3	1	5	3	1	3	3	1	2	1	1	1	3	3	2	2	2
153	1	2	21	1	3	4	4	4	1	1	2	3	4	4	3	5	3	4	4	4	4	3	3	4	3	4	4	3	4	4	4	4	4	4	4	4	4	4	4	4	4	4	4	4	4	3	3	3	4
154	1	2	20	1	2	2	2	1	1	1	1	1	1	1	3	3	2	3	2	2	2	3	2	3	2	1	3	3	3	4	4	1	1	1	1	1	1	1	1	1	1	1	1	1	1	1	1	1	1
155	1	2	15	1	1	1	2	1	1	1	3	2	2	3	3	3	3	3	3	2	2	2	2	2	3	1	1	1	1	1	2	3	1	3	2	5	1	4	3	3	2	4	1	1	1	1	1	1	1
156	2	2	18	1	4	3	3	3	3	4	2	3	2	3	4	5	3	3	3	3	4	3	3	4	3	4	3	4	4	3	4	4	3	4	4	3	3	3	3	3	3	3	3	3	3	3	3	3	3
157	2	2	18	1	3	3	1	3	1	3	1	2	2	2	1	2	2	2	2	2	2	2	2	2	2	4	4	3	3	3	2	4	2	4	2	4	4	3	3	1	1	2	2	3	2	2	3	2	1
158	1	2	16	1	2	3	1	3	1	3	5	4	3	3	2	2	2	2	2	2	3	2	2	2	2	4	3	4	1	1	2	2	2	1	3	4	2	3	1	1	1	3	3	1	1	2	1	2	3
159	1	2	21	1	3	3	3	3	1	4	3	3	3	3	4	4	3	3	3	3	4	3	4	3	4	3	4	4	3	3	4	4	3	3	4	3	3	3	3	1	1	1	3	3	3	3	3	4	3
160	1	2	17	1	3	4	4	4	4	4	2	2	3	3	3	3	3	3	3	3	2	4	3	3	2	3	4	4	3	4	4	3	4	4	4	4	3	4	3	4	4	4	3	3	3	3	3	3	3
161	2	2	16	1	3	4	3	4	3	4	3	3	4	4	4	3	3	3	3	4	3	3	2	3	4	4	3	3	4	5	3	4	4	4	4	4	3	3	3	4	4	4	4	3	3	3	3	3	3
162	2	2	17	1	3	3	4	3	4	3	2	3	3	3	3	2	2	3	3	2	2	2	2	2	2	3	3	4	3	3	4	3	3	4	3	3	4	3	4	4	3	4	3	4	3	3	4	3	3
163	1	2	20	1	2	2	1	1	1	2	2	3	3	3	3	2	2	4	3	2	3	3	3	3	3	3	3	3	4	2	1	3	2	3	2	3	3	3	2	3	2	2	3	2	3	2	2	3	1
164	2	2	19	1	4	4	4	4	3	4	3	3	3	4	3	3	3	4	3	3	3	3	2	4	3	4	4	4	4	4	4	4	4	4	4	4	4	4	3	3	3	3	3	3	3	3	3	3	3
165	2	2	18	1	4	4	4	3	2	3	3	3	3	4	3	3	2	2	3	3	3	3	2	4	4	4	5	3	2	5	1	5	2	4	3	4	2	1	3	3	4	3	4	3	4	2	3	2	1
166	1	2	18	1	3	2	3	3	3	3	3	3	2	3	3	2	3	4	3	4	4	2	2	2	3	3	3	3	1	4	2	4	4	3	3	4	4	3	2	2	2	3	3	3	4	2	4	5	3
167	2	2	16	1	4	3	3	3	3	3	3	3	3	2	4	3	3	3	3	3	3	4	4	3	3	3	4	3	4	3	4	3	4	3	3	4	3	3	3	4	3	3	3	3	3	4	3	3	4
168	1	2	17	1	1	2	1	1	1	3	2	3	2	3	3	1	3	4	2	3	4	3	3	3	5	2	1	1	1	3	1	5	2	3	1	3	3	4	4	1	2	1	3	1	3	3	3	4	1
169	2	2	16	1	3	3	4	4	3	4	3	3	3	3	4	3	3	4	3	3	4	3	2	4	5	4	4	4	4	4	4	4	4	3	4	4	3	4	3	3	4	3	4	4	4	3	4	2	2
170	2	2	17	1	2	3	3	4	3	4	3	3	2	3	3	3	3	3	3	3	3	3	4	4	3	3	3	3	3	3	3	3	3	3	3	3	3	4	4	4	2	3	2	3	2	2	3	3	3
171	2	2	17	1	3	4	3	3	2	3	3	3	4	4	4	3	2	4	3	3	4	3	3	3	3	4	4	4	4	4	4	4	4	4	4	4	4	4	4	4	3	3	3	3	3	3	3	3	3
172	2	2	17	1	1	1	1	2	2	3	4	4	4	3	4	3	4	5	4	3	4	3	3	3	4	3	4	3	4	3	4	3	4	3	3	4	4	4	4	3	4	3	4	3	4	4	3	4	3
173	2	2	18	1	3	4	4	4	4	4	3	3	3	4	3	3	3	2	3	3	3	2	2	2	2	3	3	3	4	3	3	3	4	3	3	3	3	3	3	3	3	4	3	3	3	3	3	3	3
174	1	2	16	1	2	3	2	2	2	2	3	2	2	3	3	3	5	4	4	4	4	3	3	2	4	3	4	3	3	4	3	4	3	3	4	3	3	4	3	4	3	4	3	3	3	4	3	3	3
175	2	2	16	1	4	4	4	4	4	4	5	3	3	4	4	4	4	4	5	3	3	5	4	3	2	4	4	4	4	3	4	4	4	4	4	4	4	4	4	4	4	4	4	3	3	3	3	3	3
176	2	2	17	1	4	4	4	4	4	4	3	5	4	3	4	4	4	5	4	4	4	4	3	3	4	4	4	4	4	4	4	4	4	4	4	4	4	4	4	4	4	4	4	4	4	4	4	4	4
177	1	2	16	1	2	3	3	3	3	4	2	2	2	2	3	3	3	3	3	4	4	3	3	3	5	3	3	3	3	3	2	3	3	3	2	3	3	2	3	3	3	3	3	3	3	3	3	3	3
178	2	2	16	1	4	3	4	4	4	4	2	3	3	2	3	3	4	4	4	5	4	3	3	3	4	4	4	4	3	4	3	4	4	3	3	3	3	3	3	4	4	3	4	4	3	3	3	3	3
179	2	2	16	1	4	4	4	4	3	4	5	4	3	3	5	3	4	4	3	4	4	3	4	3	3	2	5	2	2	2	2	4	3	4	4	3	3	3	3	3	3	3	5	2	3	3	3	3	3
180	2	2	18	1	2	2	3	3	2	3	3	3	3	4	3	2	4	4	2	2	3	2	2	2	2	4	3	4	3	3	3	3	3	3	3	4	4	3	3	2	2	2	2	2	3	3	3	3	3
181	1	1	15	1	4	3	3	4	3	4	3	2	2	2	3	3	3	3	3	3	3	3	3	3	3	4	4	3	4	4	2	3	3	3	4	2	4	5	4	4	4	4	4	4	3	3	3	3	3
182	1	1	16	1	3	2	2	2	2	2	3	2	3	3	4	4	3	3	3	3	3	2	2	3	2	3	3	4	3	4	3	3	3	3	3	3	3	3	3	3	4	3	3	4	2	3	3	4	4
183	1	1	18	1	2	3	3	3	3	4	3	3	3	4	2	2	2	2	1	1	1	3	2	2	3	4	3	3	4	3	3	3	3	3	3	4	4	4	3	3	3	3	3	4	3	4	4	4	4
184	1	1	18	1	3	4	3	2	3	3	4	3	4	3	3	3	3	3	3	3	4	3	4	3	4	4	4	4	4	3	3	3	3	4	3	1	3	3	3	5	5	3	4	5	1	3	3	3	3
185	2	1	15	1	3	3	3	4	3	3	3	3	3	3	3	2	2	3	3	3	3	3	4	4	3	4	3	3	4	4	3	3	3	4	4	3	3	3	3	4	4	3	4	3	3	4	3	3	3
186	2	1	17	1	3	1	4	1	4	4	2	2	3	2	5	4	4	4	3	3	3	3	3	4	4	4	3	4	3	3	4	3	4	3	4	3	4	3	3	4	4	4	3	4	3	4	4	4	4
187	2	1	16	1	3	4	4	3	3	4	3	3	2	4	2	2	2	2	2	2	2	3	4	3	3	4	3	3	3	3	3	4	3	4	4	3	3	5	3	3	3	4	3	4	3	3	4	3	4
188	1	1	16	1	3	4	3	4	4	4	3	3	3	2	3	3	4	3	3	3	3	4	4	4	4	3	3	3	3	3	4	4	3	3	4	3	3	3	3	3	3	3	3	3	4	4	4	4	4
189	2	1	16	1	4	4	3	4	3	4	3	3	4	4	4	4	4	4	3	4	4	3	3	4	3	4	5	5	3	3	3	3	3	4	3	4	3	3	3	4	3	4	3	5	4	3	3	5	3
190	1	1	16	1	1	1	1	2	1	2	3	2	2	2	2	2	2	2	3	2	2	2	2	2	2	2	3	2	3	3	2	2	3	2	2	2	3	2	2	2	3	2	2	3	2	3	2	2	2
191	1	1	17	1	3	3	3	3	3	3	3	3	3	2	3	3	4	2	4	4	4	3	3	3	5	3	5	4	4	3	4	3	4	3	3	3	3	3	3	3	3	3	3	3	4	4	4	4	4
192	1	1	16	1	3	3	1	3	1	3	2	2	2	3	2	2	2	2	2	2	3	2	2	2	2	3	3	3	3	3	3	3	4	3	4	3	3	3	3	3	4	3	3	4	3	3	3	3	3
193	1	1	18	1	4	3	4	4	4	4	3	3	3	3	2	2	1	1	2	2	2	4	4	3	3	4	4	4	4	4	2	5	5	2	3	2	1	3	2	1	4	3	3	3	4	2	4	3	4
194	1	1	16	1	3	3	3	3	3	3	2	3	3	3	4	3	3	3	4	4	4	3	3	2	3	4	5	5	5	4	5	4	3	3	3	3	3	3	3	3	3	3	3	3	3	4	4	5	4
195	1	1	16	1	4	4	4	4	4	4	5	3	3	4	4	4	4	4	5	4	4	3	4	3	3	3	3	3	3	4	3	3	4	5	4	5	4	5	5	3	3	3	3	3	3	4	5	4	5
196	1	1	16	1	1	2	2	2	2	2	3	3	2	3	2	3	2	2	2	2	2	3	3	4	4	3	3	3	3	3	3	3	3	3	3	3	3	3	3	3	3	3	3	3	3	3	3	4	3
197	1	1	16	1	4	4	4	4	4	4	5	4	3	3	3	3	3	3	3	3	3	4	4	3	3	3	3	3	3	4	4	4	5	5	4	4	5	5	5	4	4	4	5	5	3	3	3	3	3
198	1	1	16	1	4	3	3	4	3	3	3	3	3	3	5	3	3	3	4	4	4	3	2	2	3	3	4	4	4	4	3	3	3	3	3	3	4	4	4	4	4	4	3	3	3	3	3	3	4
199	1	1	17	1	3	3	3	3	3	3	2	3	3	3	3	1	2	2	2	3	4	1	2	2	2	2	4	2	4	2	4	2	4	5	2	3	3	4	4	4	4	4	5	5	3	3	3	3	5
200	2	1	15	1	3	3	3	3	2	4	2	2	3	2	3	5	3	4	4	4	4	3	3	4	3	3	4	3	3	4	3	3	4	3	3	4	3	3	4	3	4	3	4	3	4	3	4	3	3
201	2	1	15	1	4	3	4	4	4	4	5	3	4	3	5	4	3	4	4	4	4	3	4	4	3	3	3	3	3	3	4	4	4	4	4	4	4	4	4	3	3	3	3	4	5	5	5	4	4
202	2	1	18	1	4	4	4	4	4	4	3	4	3	3	4	4	5	4	4	4	4	3	3	5	3	4	5	5	4	4	5	5	4	4	3	3	3	3	3	5	5	5	3	3	3	3	3	3	4
203	2	1	15	1	4	3	3	2	1	4	3	3	4	3	3	3	3	2	3	3	3	3	4	3	2	3	3	4	3	2	4	3	2	3	4	3	4	5	4	2	3	4	4	3	4	3	4	3	3
204	1	1	16	1	3	3	2	3	2	4	2	3	2	3	2	1	1	2	2	2	2	3	3	2	2	3	3	3	3	3	3	4	3	4	3	4	3	3	4	3	3	3	4	3	3	4	3	3	4
205	2	1	16	1	4	4	3	3	2	3	3	3	4	4	3	4	3	3	4	3	4	3	3	3	5	3	4	4	3	4	3	4	4	4	3	4	3	4	4	3	4	3	4	3	4	3	5	4	3
206	2	1	17	1	4	4	4	4	4	4	4	4	3	4	5	3	3	4	4	4	4	3	4	4	3	4	3	4	4	4	4	3	4	4	3	3	3	3	1	1	1	2	3	3	4	4	4	5	4
207	1	1	17	1	4	3	4	4	4	3	3	3	4	3	2	1	1	3	3	1	2	3	3	2	5	2	1	1	3	3	3	3	3	2	4	4	4	4	4	5	5	3	3	3	3	3	3	1	5
208	2	1	18	1	4	3	4	3	4	4	2	3	4	2	4	3	3	3	2	2	3	5	2	3	3	3	3	3	3	3	3	3	3	4	4	3	3	4	3	3	3	4	3	3	3	4	3	3	3
209	2	1	16	1	3	2	1	2	2	4	3	2	3	3	3	4	3	4	3	2	3	5	3	3	3	4	3	3	3	3	3	4	3	4	3	4	4	3	2	2	3	3	3	3	3	1	5	5	4
210	2	1	17	1	4	4	4	4	4	4	4	4	3	3	4	4	4	3	4	4	4	3	4	3	4	4	3	3	4	3	4	3	3	2	3	3	1	3	3	3	3	5	5	4	4	3	5	3	5
211	1	1	18	1	3	4	2	3	3	4	3	3	3	3	3	3	3	3	1	3	3	2	3	3	4	3	3	4	3	3	3	1	4	3	4	4	3	4	4	3	4	4	2	3	3	1	3	3	4
212	2	1	16	1	3	3	3	3	3	3	2	2	3	3	4	3	4	3	3	3	3	2	2	2	2	3	3	4	3	4	3	4	3	3	3	3	4	3	3	3	3	3	3	3	3	3	3	3	3
213	2	1	15	1	3	4	4	4	3	3	4	3	4	4	5	4	4	4	4	4	4	3	4	5	2	4	4	3	3	4	3	3	4	4	4	4	3	4	3	4	3	4	4	3	4	4	3	4	4
214	1	1	17	1	2	2	2	2	2	1	2	2	2	2	2	2	2	2	2	2	2	2	2	2	3	1	2	1	1	1	1	2	1	2	2	2	2	2	2	2	2	2	2	1	2	2	2	2	3
215	1	1	17	1	3	3	3	3	3	4	3	3	3	3	3	2	3	3	3	3	4	3	3	3	2	3	3	3	3	4	3	3	3	3	3	3	2	3	3	4	3	3	2	2	3	3	2	4	4
216	2	1	17	1	2	3	1	4	3	3	2	2	2	1	3	2	3	3	1	2	2	3	2	2	3	2	3	3	1	2	1	2	3	3	4	3	4	3	2	1	3	2	2	4	4	2	2	2	4
217	2	1	16	1	4	3	3	3	3	4	3	3	4	3	4	3	3	3	3	3	4	3	3	3	3	4	4	4	3	3	4	4	4	4	3	2	2	4	4	4	4	3	2	3	4	2	4	4	3
218	2	1	16	1	4	3	4	4	4	3	3	3	3	3	3	2	3	3	3	2	2	3	3	3	4	3	3	3	3	4	3	3	3	3	4	3	4	3	4	4	3	3	3	3	3	4	3	3	3
219	2	1	15	1	3	4	4	3	1	3	3	3	3	3	4	4	3	4	4	4	3	3	3	3	3	3	4	3	3	4	3	3	4	4	4	4	3	3	4	4	4	3	4	3	4	3	3	4	4
220	2	1	15	1	3	4	3	3	3	4	5	3	4	3	4	4	3	4	4	3	4	3	5	3	3	3	4	3	4	3	3	4	4	4	4	4	3	4	4	4	4	4	3	4	3	4	4	4	3
221	2	1	14	1	4	4	3	3	2	4	2	2	3	3	3	3	2	3	2	2	4	2	3	4	3	3	3	3	3	3	4	3	4	3	4	3	4	4	3	2	3	2	4	3	4	3	3	3	4
222	2	1	17	1	4	3	4	3	3	3	3	3	2	2	3	3	1	2	3	3	4	4	3	2	5	3	4	3	1	4	1	2	4	3	1	4	1	3	4	3	3	4	3	4	3	3	3	3	4
223	2	1	16	1	3	4	3	3	3	3	3	3	3	2	4	3	3	3	4	4	4	2	3	5	4	3	3	2	3	3	3	3	3	3	3	3	2	3	3	3	3	3	3	3	3	2	3	3	3
224	1	1	17	1	3	3	2	2	2	3	4	3	3	3	2	2	2	1	1	1	1	3	2	2	2	5	3	3	2	3	2	5	3	3	3	5	5	5	3	2	4	3	3	3	3	3	3	3	3
225	2	1	18	1	3	4	3	4	3	4	5	4	3	3	4	4	4	4	4	4	4	4	5	3	2	4	4	4	5	5	4	4	4	3	4	4	4	4	4	5	5	4	4	4	4	4	2	2	2
226	2	1	17	1	3	4	4	4	3	4	3	3	3	3	4	4	4	3	2	4	4	3	3	4	4	4	4	3	3	3	4	3	3	4	4	4	4	4	4	3	4	3	3	2	3	4	3	3	3
227	1	1	17	1	2	3	3	3	2	3	3	3	2	2	3	3	2	3	2	2	2	3	5	3	2	2	2	3	3	3	3	3	3	3	3	3	3	3	3	2	3	2	3	2	3	4	4	3	2
228	1	1	16	1	3	2	3	1	3	3	3	2	2	3	3	4	5	4	4	4	4	3	3	5	3	1	1	2	4	1	1	3	4	4	4	3	3	4	2	1	4	1	5	5	5	5	1	1	1
229	1	1	16	1	3	2	3	2	3	3	2	3	3	3	3	5	4	4	4	4	4	3	4	3	4	1	2	2	5	1	1	1	3	5	5	3	5	4	3	1	5	1	3	4	5	3	5	3	1
230	2	1	16	1	3	4	3	3	1	2	3	2	3	3	3	3	3	3	1	3	2	4	4	3	3	4	3	1	1	1	3	1	1	3	1	3	1	1	1	2	5	3	1	1	1	5	1	1	1
231	1	1	16	1	1	2	1	1	1	2	2	1	2	2	2	2	2	2	1	2	2	2	2	3	2	3	1	1	3	1	1	3	3	3	2	1	1	4	1	1	1	1	1	1	1	3	1	1	1
232	2	1	16	1	3	3	3	3	1	3	3	3	3	2	3	3	3	3	3	3	3	3	3	2	2	2	2	2	2	2	2	2	2	2	2	2	2	2	2	2	2	2	2	2	3	3	2	2	2
233	1	1	16	1	4	4	3	3	3	3	4	4	4	3	3	4	3	3	2	4	2	3	3	3	5	3	3	3	3	3	3	3	3	4	4	5	5	4	5	3	3	3	3	4	4	5	2	2	2
234	2	1	16	1	4	3	4	3	3	3	3	4	3	3	3	2	3	3	3	3	3	3	3	3	3	3	3	3	3	4	3	3	3	3	3	4	3	3	4	3	3	4	3	3	3	3	3	3	3
235	2	1	16	1	4	4	3	4	4	3	3	3	3	3	3	3	3	2	3	3	3	4	4	3	3	4	3	4	3	3	4	3	3	4	3	4	4	4	4	3	3	3	3	5	3	5	4	3	4
236	2	1	17	1	2	2	2	3	2	3	3	2	3	3	2	2	1	2	2	1	2	2	2	2	2	1	1	1	1	3	1	5	1	1	1	1	1	2	1	1	1	1	1	2	1	1	1	1	1
237	2	2	17	1	3	3	3	3	1	3	3	2	3	3	3	3	3	3	3	3	3	2	2	2	2	4	3	3	4	3	3	3	3	2	4	4	4	4	2	4	4	2	4	4	4	3	3	3	3
238	2	1	17	1	3	3	3	4	2	3	2	3	3	4	3	3	3	3	3	2	4	3	3	4	2	4	3	4	2	2	2	3	3	2	2	3	4	3	2	3	3	4	3	3	4	3	4	2	2
239	2	1	18	1	3	4	4	4	4	4	3	3	3	3	3	3	3	3	3	3	3	4	4	3	2	4	4	4	4	4	4	4	4	3	4	4	4	4	5	3	3	3	3	3	4	4	2	2	3
240	2	1	16	1	3	3	3	3	1	1	3	2	3	3	3	3	3	3	3	2	2	2	2	2	3	3	2	3	3	3	2	3	4	3	3	3	3	3	3	4	4	4	4	4	3	3	3	3	3
241	2	1	16	1	4	4	1	4	3	4	3	2	2	3	2	2	2	2	2	2	2	3	3	3	4	4	3	4	1	4	3	3	3	3	3	3	4	4	3	3	1	5	3	5	4	3	4	3	5
242	2	1	16	1	3	4	4	4	4	4	3	3	3	3	3	2	2	3	3	2	3	3	3	4	4	4	4	4	4	3	3	4	3	3	3	3	3	3	3	4	3	4	4	4	4	4	4	4	4
243	1	2	17	1	2	3	2	2	2	3	2	2	2	2	2	2	2	2	2	2	2	2	2	2	2	2	2	3	2	3	2	2	2	2	2	2	1	2	2	2	3	2	2	3	2	2	2	2	2
244	2	2	16	1	4	4	3	4	2	3	3	4	4	3	4	4	3	3	2	3	4	5	4	3	2	5	3	4	3	3	4	4	4	4	5	5	4	5	3	3	3	4	5	5	4	3	4	4	4
245	2	2	18	1	4	3	2	3	3	3	2	3	3	3	4	3	4	4	3	3	3	4	3	3	2	3	1	1	2	1	2	3	2	1	1	1	4	4	4	4	4	4	4	4	3	4	4	3	4
246	2	2	18	1	3	3	4	3	2	3	3	3	3	3	4	4	4	4	4	4	3	3	3	2	2	2	1	2	2	2	2	2	1	2	2	2	2	2	2	3	3	2	2	3	3	2	3	3	2
247	2	2	17	1	2	4	4	4	3	4	2	3	3	4	3	3	4	3	3	3	3	3	4	4	3	1	3	3	3	1	1	3	3	2	2	2	3	2	4	4	4	3	4	3	3	3	2	4	2
248	2	2	17	1	2	4	4	4	3	3	2	3	3	3	4	3	4	3	3	3	4	4	4	3	3	4	4	4	1	3	3	4	4	3	3	2	3	2	4	4	4	3	4	3	3	3	2	4	2
249	1	2	17	1	3	3	2	3	3	3	2	3	4	3	2	2	2	3	2	2	3	3	3	4	2	3	3	3	3	3	3	3	3	3	3	3	3	3	3	3	3	3	3	3	3	3	3	3	3
250	2	2	18	1	1	1	1	1	1	1	1	1	1	1	4	2	2	3	2	2	3	3	3	4	4	1	3	2	3	3	3	3	3	3	3	3	3	2	3	2	1	1	1	3	2	4	3	5	4
251	2	2	17	1	4	4	4	4	3	3	3	2	3	2	4	3	3	2	3	2	3	2	2	3	4	2	2	1	2	1	2	3	3	3	4	1	4	4	1	3	5	2	1	1	2	5	3	5	1
252	2	2	16	1	4	4	3	2	2	3	2	3	3	3	3	4	4	4	2	2	2	5	3	2	3	3	3	3	3	3	3	3	3	3	3	3	3	4	4	4	3	1	3	1	3	4	3	2	4
253	2	2	16	1	4	4	4	3	4	4	2	3	3	2	4	4	3	4	4	3	4	4	4	2	2	3	3	3	3	3	3	3	4	4	3	3	4	3	3	4	5	3	3	3	3	3	4	3	2
254	2	2	17	1	2	2	3	3	2	2	2	2	2	2	3	2	2	2	4	4	3	3	2	3	3	5	5	4	2	4	2	5	1	1	5	1	2	2	2	4	3	2	3	4	5	5	5	5	3
255	1	2	16	1	2	2	3	2	2	3	3	3	2	3	4	4	4	3	4	4	4	5	3	3	2	5	3	2	3	2	4	1	2	4	3	4	2	4	3	3	2	4	1	5	2	3	3	4	2
256	2	2	20	1	2	2	2	2	2	2	3	3	2	2	3	3	3	3	2	3	3	3	5	3	5	4	3	3	3	3	3	3	3	3	3	3	3	3	3	3	3	3	3	4	4	3	3	3	3
257	1	2	20	1	2	3	4	3	2	4	3	3	4	4	4	3	2	2	1	2	3	3	4	4	3	4	3	3	3	3	3	3	3	3	3	3	3	3	3	3	3	3	3	3	3	4	3	4	3
258	1	2	16	1	1	3	1	3	1	3	3	3	3	3	3	3	3	3	3	3	3	2	3	4	3	3	3	3	2	2	2	3	2	3	3	3	3	3	3	3	3	2	2	2	2	2	2	2	2
259	2	2	16	1	1	1	2	2	1	1	2	2	2	1	3	3	2	3	2	3	3	2	3	3	4	4	3	3	3	2	3	3	2	5	3	4	2	2	2	2	3	1	2	2	3	2	2	3	4
260	1	2	17	1	2	3	2	2	2	3	2	3	2	2	3	2	2	2	2	3	4	4	3	2	3	3	3	3	3	4	2	4	4	3	3	4	3	3	3	3	4	3	2	3	2	3	3	3	2
261	1	2	18	1	1	2	2	3	2	4	3	3	4	3	2	2	2	2	1	1	1	2	1	1	2	1	1	1	1	1	1	2	1	1	2	1	1	3	2	2	2	2	3	2	2	2	2	4	1
262	2	2	16	1	1	4	3	4	1	3	2	2	2	2	4	2	4	4	1	2	4	4	3	3	4	4	3	4	4	3	3	3	1	1	4	4	4	3	3	2	3	4	3	3	3	4	4	2	3
263	2	2	17	1	4	3	3	3	3	4	3	3	3	4	2	2	2	2	2	2	2	2	2	2	2	4	3	3	3	3	3	4	4	3	3	3	3	3	4	3	3	2	3	3	3	2	3	2	3
264	2	2	16	1	4	1	4	1	1	2	3	3	4	3	4	4	4	4	3	3	3	3	4	2	3	3	4	3	4	3	4	3	4	4	3	4	3	4	3	4	4	4	4	3	4	3	3	3	3
265	2	2	17	1	3	3	3	3	3	3	2	2	1	2	3	4	4	4	4	4	2	3	3	4	2	4	3	4	3	4	3	4	3	4	3	4	3	4	3	4	3	4	4	4	4	3	3	3	3
266	2	2	20	1	4	4	4	4	4	4	5	3	4	3	3	3	2	3	1	3	4	3	5	3	2	4	4	3	3	3	3	4	4	4	4	4	4	4	3	4	4	3	4	4	4	3	4	5	4
267	2	2	19	1	4	3	2	2	2	2	2	3	3	3	3	3	3	3	4	3	3	4	3	2	2	3	4	3	3	2	3	4	4	3	4	4	3	3	3	4	3	3	4	5	3	3	4	3	3
268	1	2	18	1	3	3	4	4	5	4	5	4	3	3	3	4	4	4	4	4	4	3	4	3	4	4	4	4	4	4	5	4	4	4	3	3	3	3	3	5	5	5	4	4	3	3	3	3	3
269	1	2	16	1	2	2	3	3	2	3	2	2	2	2	4	3	4	2	2	2	2	3	2	3	1	2	3	2	3	2	2	3	2	3	2	2	2	3	2	2	3	2	2	2	2	2	2	2	2
270	1	2	18	1	3	2	2	2	3	2	2	2	2	2	3	3	3	3	3	3	2	3	2	3	2	3	3	3	3	3	3	3	3	3	3	3	3	3	3	3	3	3	3	3	3	3	3	3	4
271	2	2	16	1	3	3	3	3	3	3	3	4	3	3	3	4	4	3	3	3	4	3	3	4	4	3	4	4	4	3	4	3	4	3	4	4	3	4	3	4	4	4	3	4	4	4	4	4	3
272	2	2	16	1	3	3	3	3	3	3	2	3	3	3	4	4	3	4	4	4	4	3	4	4	3	3	4	4	4	3	3	3	4	4	3	4	4	4	4	3	4	4	4	4	4	4	3	3	4
273	2	2	17	1	3	2	2	3	3	3	4	3	4	4	2	2	2	2	2	2	2	2	2	2	2	3	3	2	2	3	3	3	3	3	3	3	3	3	3	3	3	5	3	4	2	3	2	4	5
274	1	2	17	1	1	2	3	1	4	3	2	2	2	2	2	3	2	3	2	2	3	1	2	2	2	1	1	3	2	3	1	1	1	1	3	3	2	2	1	2	1	2	4	3	5	5	4	3	4
275	1	2	18	1	4	1	5	3	3	2	4	2	4	3	3	3	3	3	3	4	2	3	3	2	3	2	2	1	2	3	3	2	2	3	3	3	3	3	3	4	4	3	5	3	4	2	2	1	2
276	1	2	16	1	5	4	4	3	4	3	2	2	3	3	4	3	3	2	1	4	3	3	3	5	3	4	4	3	4	3	3	3	2	3	4	4	3	4	4	3	4	3	4	3	4	4	5	4	3
277	1	2	18	1	2	2	2	3	3	3	3	4	3	4	4	3	4	4	4	4	4	3	2	3	4	1	1	3	2	1	3	2	1	1	2	1	2	3	3	3	5	1	2	1	5	5	2	4	4
278	1	2	20	1	2	2	3	3	3	3	4	3	3	3	1	3	2	2	2	1	2	1	2	2	2	3	2	3	3	3	3	3	2	1	4	3	4	1	1	1	1	1	5	4	4	3	2	1	5
279	1	2	17	1	3	2	2	2	4	3	3	3	4	3	3	3	3	3	3	3	3	3	4	2	3	4	3	3	3	4	3	4	4	3	4	3	3	4	4	3	3	3	4	3	5	5	4	4	4
280	1	2	20	1	5	4	4	3	3	3	3	3	4	4	3	2	2	3	3	2	3	3	4	2	3	4	4	4	4	3	3	3	3	3	3	4	4	4	4	5	4	4	4	3	3	3	3	4	3
281	2	2	17	1	3	3	3	4	3	3	3	3	3	3	3	2	2	2	3	3	3	3	3	2	3	4	3	3	4	4	3	3	3	3	4	4	3	4	4	3	4	4	4	5	4	3	3	3	3
282	2	2	17	1	3	4	4	3	4	3	5	4	3	3	3	3	3	2	3	3	3	4	4	3	3	4	4	4	4	4	3	3	5	4	4	4	3	4	3	2	4	3	3	3	3	3	4	5	5
283	1	2	16	1	3	3	3	3	3	3	1	1	3	2	1	1	1	3	1	3	3	3	4	4	3	1	1	2	4	3	1	2	1	4	4	4	4	1	4	4	4	4	4	4	4	4	4	4	1
284	1	2	19	1	3	2	3	2	3	2	3	3	4	3	3	3	2	2	2	2	3	2	2	3	4	2	2	2	2	3	2	2	2	2	2	2	2	3	3	3	3	3	3	3	2	3	3	3	3
285	2	2	18	1	2	2	2	2	3	3	2	3	3	2	3	3	2	2	1	3	3	2	2	3	2	3	1	3	1	3	3	2	4	3	3	3	1	4	3	1	1	1	3	3	3	3	3	3	1
286	1	2	18	1	2	2	2	3	3	3	2	3	3	3	4	4	2	3	2	2	2	3	3	2	2	3	4	2	4	2	4	3	2	1	3	5	2	3	4	3	2	3	3	2	4	2	4	2	4
287	1	2	20	1	3	3	4	5	3	3	2	3	2	3	2	1	2	2	2	1	1	3	2	3	2	2	2	3	3	2	2	2	2	2	2	2	2	2	2	2	2	2	2	2	3	2	2	2	1
288	1	2	18	1	3	3	3	3	3	3	3	2	3	2	3	3	3	3	3	3	3	3	5	3	2	4	3	4	4	4	3	4	4	4	4	3	3	3	4	3	4	4	3	4	4	5	3	4	3
289	2	2	17	1	3	3	2	3	3	3	3	3	3	4	4	3	3	4	2	3	3	3	2	2	2	5	4	4	4	4	3	4	3	3	4	3	3	3	4	4	4	3	4	4	4	3	4	4	4
290	2	2	17	1	3	3	3	5	4	5	5	3	3	4	4	3	3	3	3	4	4	4	3	3	4	3	3	3	3	4	4	5	5	4	5	3	3	3	5	5	5	4	4	3	3	4	3	3	4
291	2	2	18	1	1	1	1	1	1	1	1	1	2	2	1	2	1	1	2	1	1	2	1	2	2	4	3	1	1	2	1	3	1	2	1	2	2	4	4	4	1	1	1	1	2	2	1	3	2
292	1	2	20	1	4	4	4	3	4	3	2	3	3	3	3	3	3	3	3	3	4	3	2	4	4	3	3	3	3	3	3	3	3	3	3	3	3	3	3	3	3	2	3	2	3	3	3	3	3
293	2	2	16	1	3	2	2	2	2	2	3	3	3	4	4	3	3	3	3	4	4	4	4	3	3	5	4	4	4	4	3	4	3	3	3	3	4	5	5	4	5	3	3	3	5	3	5	3	3
294	1	2	18	1	2	3	3	2	3	3	2	3	2	2	2	2	3	2	3	3	2	2	2	2	3	3	5	2	4	2	5	3	1	3	2	1	4	2	5	3	5	2	4	5	3	4	5	3	5
295	2	2	16	1	3	3	5	3	4	5	4	3	3	3	4	4	3	3	3	3	4	4	3	4	3	4	2	4	4	4	3	4	3	3	3	1	4	3	3	3	3	5	3	4	5	4	4	4	2
296	2	2	16	1	3	3	4	3	3	3	2	2	3	3	3	3	3	3	3	2	3	3	3	4	2	3	4	3	3	3	3	4	3	4	2	3	3	3	4	4	3	1	4	3	4	4	5	3	4
297	2	2	17	1	4	4	5	3	4	3	3	2	2	3	3	2	2	2	2	3	2	2	2	2	2	1	1	2	3	3	1	2	3	4	4	4	4	3	3	1	2	1	3	1	3	3	3	1	2
298	2	2	18	1	5	3	4	3	4	3	3	3	4	4	4	3	3	4	4	3	4	5	3	2	3	3	4	3	3	3	4	4	3	3	2	2	3	3	2	2	3	2	3	2	4	5	3	4	2
299	2	2	18	1	2	3	3	3	3	3	3	2	3	3	3	3	4	2	2	3	3	3	5	3	3	2	2	2	2	2	2	2	2	2	2	2	2	3	3	2	2	2	2	3	3	3	3	3	3
300	2	2	17	1	3	3	1	3	3	3	1	2	2	2	2	2	2	2	2	2	2	2	2	2	1	1	4	1	1	1	4	4	4	4	3	4	4	2	4	4	3	3	4	3	4	3	5	3	4
301	2	2	18	1	5	4	4	3	3	3	3	4	3	3	3	3	2	3	3	2	2	2	2	3	2	4	3	2	2	4	2	3	3	3	4	4	4	3	3	3	4	4	3	3	4	3	4	4	3
302	1	2	18	1	2	3	3	3	3	3	2	2	2	2	3	2	3	2	2	3	3	3	3	2	2	5	4	3	3	4	3	3	1	1	2	1	2	1	1	2	2	2	3	2	2	2	4	4	3
303	2	2	17	1	2	3	2	3	3	2	2	2	2	2	2	2	2	2	2	2	2	2	2	2	2	2	3	2	2	1	1	3	2	1	4	3	2	1	1	1	1	2	1	1	1	1	1	1	3
304	2	2	17	1	3	3	3	3	2	3	1	2	2	2	3	3	3	2	3	2	3	3	2	3	2	2	2	2	2	2	2	2	2	2	2	2	2	2	2	2	3	3	3	2	3	2	3	3	2
305	2	2	18	1	3	3	4	3	3	3	2	2	2	3	3	2	2	3	3	2	3	3	2	3	4	4	4	3	3	3	2	2	2	2	2	3	3	3	3	2	3	2	3	2	3	3	2	3	2
306	1	2	18	1	2	2	2	2	3	4	2	2	2	2	3	2	2	2	3	2	3	2	2	2	2	1	1	1	1	4	1	3	1	1	1	3	1	1	1	1	1	1	1	1	1	1	1	1	1
307	2	2	18	1	3	3	3	3	2	2	2	2	2	2	3	3	3	2	3	3	4	4	3	2	2	4	5	4	4	4	4	4	3	3	3	4	4	4	4	3	3	4	3	3	4	3	4	4	3
308	2	2	17	1	3	3	5	3	4	3	2	2	2	3	2	2	2	2	2	3	3	5	3	3	2	3	3	4	4	4	3	3	3	4	3	3	4	4	3	3	3	3	5	4	3	4	5	3	1
309	1	2	16	1	3	3	3	3	4	4	2	4	4	3	3	3	3	4	4	4	3	2	2	4	3	1	1	2	2	2	1	2	2	2	2	2	2	3	3	2	2	3	3	2	2	3	2	2	4
310	2	2	18	1	5	4	4	3	4	3	2	2	2	2	3	3	2	3	2	2	3	3	2	2	3	5	5	5	3	3	4	4	4	3	4	4	2	4	4	5	5	3	3	3	5	2	4	4	4
311	1	2	18	1	2	3	2	3	3	3	2	2	2	2	3	3	3	3	2	3	3	3	3	3	2	4	4	3	4	3	1	1	4	3	3	2	3	2	3	2	3	3	4	5	1	1	5	1	1
312	1	2	18	1	2	4	4	2	4	1	3	2	2	2	4	3	3	4	4	3	4	3	2	2	3	4	4	4	3	4	3	4	2	1	3	2	2	2	1	1	1	1	1	3	3	2	4	4	3
313	2	2	18	1	2	3	2	3	2	3	2	2	2	2	3	3	3	3	3	3	3	3	2	4	3	2	3	4	5	4	1	3	2	4	2	1	2	4	2	2	3	1	3	2	4	3	2	3	4
314	1	2	18	1	3	3	3	3	4	3	2	3	2	2	2	3	2	4	4	3	3	2	4	3	2	4	4	3	4	4	4	4	4	3	4	4	3	3	2	3	4	5	4	4	4	3	3	3	3
315	1	2	18	1	3	5	3	4	2	1	1	2	2	2	3	2	2	1	2	3	4	2	2	2	2	2	4	4	2	3	3	3	3	2	2	3	3	3	4	2	4	3	3	5	4	2	1	3	2
316	1	1	16	1	3	3	4	3	3	3	4	3	3	3	3	3	3	3	3	3	3	4	4	2	2	4	4	5	4	4	3	4	4	3	3	3	3	3	3	3	3	3	3	4	4	4	3	3	3
317	1	1	16	1	3	3	2	3	3	3	3	3	2	3	5	4	4	4	3	3	4	4	3	3	4	3	3	3	3	3	3	3	3	3	3	2	3	3	3	3	2	3	2	3	3	2	3	3	3
318	2	1	16	1	3	3	3	3	3	3	3	3	3	3	4	3	3	4	4	3	3	2	3	2	3	5	1	4	4	3	4	3	3	4	3	4	4	4	4	4	4	5	3	3	3	3	4	4	4
319	2	1	17	1	3	3	3	4	3	3	3	3	4	4	4	3	3	4	3	3	4	3	3	4	4	4	3	4	4	4	3	4	3	3	3	3	3	3	4	4	4	4	4	4	3	3	3	3	3
320	2	1	18	1	1	3	3	3	5	3	2	3	3	3	4	3	3	3	3	3	3	2	5	3	2	5	3	3	3	3	3	3	4	4	4	4	4	4	4	5	5	4	5	4	4	3	3	3	3
321	2	1	17	1	2	2	3	2	3	2	3	3	3	3	4	3	4	3	2	2	3	2	4	4	2	3	3	3	3	3	4	3	4	3	3	3	3	3	4	3	3	4	3	4	3	3	2	4	1
322	1	1	15	1	2	2	2	3	3	3	2	2	3	3	3	3	3	3	2	3	4	3	3	5	2	3	3	4	4	4	3	3	3	2	3	3	3	3	4	3	3	3	3	3	3	2	2	2	2
323	1	1	18	1	1	3	3	3	5	3	3	3	2	2	3	3	3	4	2	3	3	5	3	3	2	4	2	4	4	2	4	3	3	3	3	3	3	4	3	2	2	2	3	3	3	3	2	2	2
324	1	1	17	1	2	3	3	3	2	2	3	2	3	3	4	4	3	3	4	3	3	3	3	3	5	3	3	3	3	1	5	1	3	3	4	4	1	4	4	5	1	1	2	2	5	2	4	1	3
325	1	1	18	1	3	2	3	3	3	3	4	3	4	4	4	3	4	4	4	4	4	3	3	4	4	4	3	3	3	4	2	3	3	3	3	4	4	4	4	4	4	4	1	3	3	3	2	2	2
326	2	1	16	1	3	5	4	4	3	3	4	4	4	5	3	3	3	3	3	2	3	3	2	3	3	5	4	5	5	4	2	5	4	4	4	4	4	4	4	4	4	3	4	3	4	5	4	3	5
327	1	1	16	1	5	4	4	3	4	3	4	3	3	4	4	4	4	4	4	4	3	3	4	4	3	3	3	3	3	3	3	3	3	3	3	3	3	4	4	4	4	3	3	3	3	3	3	3	3
328	1	1	17	1	2	2	2	3	3	3	3	3	3	3	3	4	3	4	3	3	4	3	2	2	2	4	4	4	4	3	3	3	4	3	4	5	5	4	4	4	3	4	4	3	4	3	4	3	3
329	2	1	15	1	3	4	4	4	4	3	3	3	2	2	3	2	2	2	2	2	2	2	2	3	2	2	2	2	2	2	2	2	2	2	2	3	3	3	3	3	2	3	2	2	3	3	2	3	2
330	2	1	17	1	3	3	3	4	4	3	3	2	2	3	4	3	4	2	3	4	4	2	2	2	2	3	2	3	2	2	3	2	3	3	2	3	2	2	3	2	3	2	2	2	3	2	3	2	3
331	1	1	17	1	3	3	3	4	5	5	3	3	3	2	3	2	2	2	2	3	2	2	2	2	2	2	2	2	2	2	2	2	2	2	2	2	2	2	2	2	2	2	2	2	2	3	3	3	3
332	2	1	16	1	3	2	3	4	4	5	3	3	3	3	4	4	4	4	3	3	3	3	2	3	3	3	3	3	3	3	3	3	3	3	3	3	3	3	3	3	3	3	3	3	3	3	3	3	3
333	2	1	15	1	3	2	2	2	3	3	3	2	2	2	3	2	3	2	3	2	3	2	2	2	3	2	2	2	2	2	3	2	3	3	3	3	3	3	3	3	3	3	2	3	3	3	2	3	3
334	2	1	15	1	5	4	4	3	3	3	3	4	3	3	3	3	3	3	4	4	3	3	4	2	4	3	3	3	3	2	3	2	3	2	3	2	3	3	3	2	3	3	2	3	3	3	3	3	3
335	2	1	17	1	3	5	4	5	3	3	4	3	3	3	5	4	4	4	4	4	3	3	4	3	4	5	5	5	4	4	3	3	4	4	3	3	5	5	5	3	3	4	4	4	3	3	3	3	4
336	1	1	17	1	4	5	3	2	1	1	2	2	4	3	4	2	3	4	1	2	1	2	1	2	1	4	4	3	3	3	4	4	4	1	1	1	2	2	2	3	3	3	3	3	4	3	2	1	4
337	2	2	15	1	3	3	3	3	2	3	2	2	3	2	3	3	2	3	3	3	3	3	3	3	3	3	2	3	2	3	2	2	2	2	2	3	2	3	2	3	3	2	2	2	2	2	2	2	2
338	1	2	19	1	3	3	4	3	3	3	3	3	3	4	4	3	3	3	3	4	2	2	2	2	1	5	4	5	3	2	1	2	4	5	3	3	5	2	1	1	2	1	5	1	3	2	5	5	3
339	2	2	18	1	3	3	3	3	3	3	3	3	4	3	4	3	3	3	4	3	4	3	2	2	3	4	4	3	4	3	3	4	3	3	3	3	3	3	2	2	3	2	3	3	3	4	4	5	5
340	1	2	17	1	2	3	3	3	2	3	3	2	3	4	4	3	4	4	3	3	3	3	3	3	3	2	1	2	2	1	1	2	1	1	1	3	2	2	1	2	4	3	2	1	3	4	4	3	1
341	1	2	18	1	2	3	3	3	3	3	3	2	4	3	3	2	2	2	1	1	2	3	3	3	3	5	3	2	1	2	3	1	5	1	2	2	3	5	4	1	3	1	3	2	3	2	3	3	4
342	2	2	15	1	3	3	3	3	3	3	3	3	3	4	3	5	2	2	3	2	4	2	2	3	2	3	4	4	3	3	3	3	3	3	3	3	3	3	3	4	4	4	3	4	3	4	2	4	2
343	2	2	16	1	3	3	3	3	3	3	2	2	3	2	3	3	3	3	2	2	3	2	3	3	5	2	2	1	1	1	1	1	1	3	1	4	1	1	1	1	1	1	1	1	4	3	4	1	2
344	2	2	16	1	3	3	3	4	4	3	3	3	3	2	3	3	2	4	2	3	3	3	2	3	2	3	4	4	3	4	3	3	3	3	3	4	3	3	2	3	3	2	3	2	4	3	4	4	5
345	2	2	16	1	3	3	3	3	2	3	3	2	4	3	4	4	3	2	3	3	4	2	2	3	2	4	4	4	3	3	3	3	3	4	4	3	3	4	3	3	5	4	5	3	4	4	3	5	3
346	2	2	17	1	3	2	2	2	3	3	3	3	3	3	3	3	3	3	2	3	3	3	3	2	2	3	4	3	4	4	3	2	1	2	3	4	2	3	1	1	1	2	2	1	1	2	1	2	2
347	2	2	18	1	3	3	5	4	5	3	4	3	4	3	3	3	3	3	4	4	4	3	3	3	5	5	5	3	3	3	4	4	3	4	3	4	1	3	3	4	3	3	1	2	5	4	4	5	5
348	1	2	17	1	1	2	1	1	1	2	2	1	2	2	2	1	1	2	2	1	2	2	2	2	2	4	3	1	1	2	2	3	4	2	3	3	4	2	1	1	2	1	2	3	1	2	3	1	2
349	1	2	16	1	3	3	2	3	3	3	2	2	2	3	3	4	4	4	2	4	4	5	3	3	2	4	4	4	2	3	2	3	4	3	4	3	3	3	3	4	4	4	3	2	4	5	5	4	5
350	2	2	18	1	3	2	2	2	4	3	2	2	3	3	3	2	3	2	2	2	3	2	2	2	2	4	3	4	3	4	3	3	3	3	3	1	3	3	3	4	4	3	2	3	3	3	3	4	3
351	1	2	17	1	3	2	2	2	3	3	3	3	3	3	3	2	3	3	2	2	3	3	3	3	2	3	4	2	2	3	3	3	3	3	4	3	3	3	3	1	3	2	3	2	4	3	3	4	3
352	2	2	18	1	5	3	4	3	4	3	3	3	3	3	3	3	3	3	2	3	4	3	2	3	3	5	3	3	3	4	4	4	3	4	5	5	5	4	5	5	5	5	5	5	5	5	5	5	5
353	1	2	16	1	3	3	3	3	2	2	1	2	2	2	3	3	2	2	3	2	3	2	2	2	3	4	1	3	3	2	3	4	2	4	4	4	1	3	3	4	4	1	3	4	3	2	3	4	1
354	1	2	21	1	4	4	4	3	4	3	3	3	3	4	3	3	3	3	4	3	4	3	2	1	2	3	3	4	5	3	3	3	4	5	4	2	4	4	4	3	3	2	4	4	5	4	3	5	4
355	1	2	19	1	2	3	3	3	3	3	3	3	4	3	4	4	4	4	2	4	4	3	3	3	5	5	3	3	3	3	3	4	4	1	5	5	4	4	4	5	5	5	5	5	5	4	5	5	5
356	2	2	18	1	4	4	5	3	4	3	5	3	3	4	3	4	4	4	4	2	3	2	3	3	2	3	3	4	3	3	2	3	3	3	3	3	2	3	3	1	2	2	2	3	4	4	3	4	4
357	2	2	18	1	3	3	3	3	3	3	3	3	4	4	3	3	2	4	2	3	4	3	3	3	3	4	3	3	3	3	2	2	3	2	2	2	3	4	3	2	1	2	3	2	3	4	3	2	4
358	1	2	17	1	3	3	3	3	3	3	3	3	4	3	3	2	2	2	1	3	3	3	4	3	3	4	3	4	4	3	4	2	3	3	3	3	3	3	3	2	3	4	3	4	3	4	3	4	4
359	1	2	18	1	2	2	3	3	3	2	3	1	3	3	4	3	2	2	3	3	4	3	3	4	3	3	4	3	3	3	3	3	4	3	3	3	3	3	3	2	3	4	4	3	5	4	2	4	3
360	1	2	20	1	2	3	3	3	3	3	2	3	4	3	2	3	4	3	3	4	4	3	2	4	2	1	3	3	4	1	3	4	1	3	3	2	4	4	1	1	4	3	3	4	5	5	5	5	3
361	2	1	16	1	3	3	3	3	3	5	2	3	3	3	4	3	3	3	3	3	3	3	2	4	4	3	3	3	3	3	3	3	4	4	3	3	3	3	4	3	4	5	4	4	4	3	3	3	3
362	2	1	16	1	4	4	4	3	3	3	3	3	4	2	4	3	3	3	4	4	3	3	3	2	1	3	4	4	3	3	3	3	3	4	3	4	3	3	3	4	3	4	4	3	3	4	4	5	3
363	2	1	15	1	3	3	3	4	4	4	2	1	2	2	4	2	2	2	2	4	4	3	2	3	2	1	1	3	1	1	1	4	1	4	4	4	4	4	1	1	1	1	1	1	4	1	1	4	1
364	2	1	15	1	4	4	3	4	3	3	4	3	3	4	4	3	4	3	4	4	4	3	3	4	2	4	3	4	3	1	2	3	3	4	3	3	4	1	5	5	4	1	4	5	4	3	3	3	4
365	2	1	18	1	4	5	4	3	3	3	3	3	3	4	4	3	3	4	3	3	4	3	3	2	3	3	3	5	4	3	4	4	4	3	3	3	3	3	4	5	5	5	4	5	4	3	3	3	3
366	2	1	16	1	5	4	4	3	3	3	3	2	4	3	4	2	3	4	4	4	4	3	2	3	4	3	3	2	1	4	3	3	4	3	3	3	3	3	3	5	5	5	2	5	5	3	3	3	3
367	2	1	22	1	5	4	5	3	3	3	4	5	3	3	4	4	5	4	4	4	4	4	4	3	3	3	5	3	4	4	4	4	4	3	3	3	3	3	3	5	5	5	5	5	3	3	3	3	3
368	2	1	16	1	3	3	3	3	4	3	2	1	2	2	2	2	2	2	2	2	2	2	2	2	2	1	1	1	1	2	2	1	2	1	1	2	3	3	3	3	3	1	1	3	3	3	1	1	1
369	2	1	15	1	4	3	4	2	4	5	3	3	2	3	5	4	3	4	4	3	4	3	3	3	4	4	4	4	4	4	4	5	4	3	3	3	3	3	3	5	5	5	1	5	5	5	5	4	1
370	2	1	16	1	4	4	4	3	4	3	5	4	3	3	4	4	4	4	5	4	4	3	3	4	4	4	4	4	4	5	5	4	4	3	3	3	3	3	3	5	5	5	1	5	3	3	3	3	3
371	1	1	17	1	4	5	4	4	3	3	3	4	3	3	4	3	3	4	3	3	3	3	3	4	3	3	3	4	3	3	3	4	3	4	4	3	3	4	3	4	4	4	4	4	4	3	3	3	5
372	1	1	16	1	2	3	3	3	3	3	3	3	4	3	3	3	3	4	4	3	4	3	4	3	2	4	4	3	3	4	4	4	3	4	3	3	3	3	3	4	4	4	4	4	3	5	3	3	4
373	1	1	17	1	4	3	3	3	3	3	3	3	3	2	2	3	1	2	3	3	3	2	3	4	3	3	1	1	1	2	1	2	2	3	3	3	1	2	2	1	2	1	2	2	3	3	2	3	4
374	2	1	17	1	4	4	3	4	2	1	2	2	2	1	3	5	4	4	4	4	4	4	4	3	3	5	5	5	4	4	4	4	3	3	3	3	3	3	3	5	5	5	4	4	4	3	3	3	3
375	1	1	19	1	5	4	4	3	3	3	4	3	5	3	4	3	4	4	1	4	4	3	3	5	2	3	4	4	3	4	4	3	3	3	4	3	3	3	3	5	4	5	4	5	5	3	3	3	1
376	2	1	18	1	3	2	2	2	2	3	5	3	3	4	4	3	3	3	3	3	3	4	3	4	3	5	3	3	3	3	3	5	3	3	3	3	3	3	3	3	3	3	3	3	5	4	4	4	4
377	1	1	16	1	3	3	3	3	3	3	4	3	4	4	3	2	4	4	2	3	4	3	3	5	3	5	3	3	3	4	4	4	4	3	2	3	3	3	3	5	5	5	5	4	5	3	3	3	3
378	2	1	15	1	3	4	2	3	3	2	1	2	3	2	3	1	3	2	2	3	2	3	5	3	2	1	1	1	1	3	2	4	1	2	1	2	3	1	2	1	2	3	1	2	4	2	4	2	3
379	2	1	15	1	3	3	4	4	3	3	3	3	3	4	4	3	3	4	3	3	4	2	3	3	5	2	5	2	2	3	2	1	3	3	2	4	4	4	5	4	4	5	4	3	3	3	3	4	5
380	1	1	15	1	2	2	3	3	2	3	3	3	3	2	3	3	3	3	2	3	3	2	2	2	2	2	2	1	2	3	2	2	2	5	2	2	2	1	1	1	1	1	1	1	1	1	1	1	1
381	2	1	15	1	4	4	4	3	4	3	3	4	4	3	5	3	4	4	3	4	3	4	3	2	4	4	4	4	4	3	4	3	3	3	3	3	3	3	3	5	5	4	4	5	3	3	3	4	4
382	1	1	17	1	3	3	3	3	3	3	4	3	3	4	4	3	3	3	3	3	3	3	3	4	2	4	4	3	3	3	3	3	3	3	4	4	3	3	3	4	4	4	4	4	4	4	4	3	3
383	2	1	16	1	3	3	3	3	3	3	2	3	3	3	3	3	4	5	4	3	3	3	4	2	3	3	4	4	4	3	3	3	4	3	4	2	3	3	3	2	3	4	2	3	3	4	3	4	4
384	1	1	16	1	3	4	4	4	3	3	2	3	3	4	3	5	4	4	3	3	3	3	2	3	3	1	3	2	3	3	2	2	2	3	3	4	3	4	4	2	3	2	3	3	3	4	3	2	3
385	1	1	17	1	3	4	3	3	4	3	2	2	2	2	3	2	2	3	2	2	3	3	2	2	4	3	2	3	4	5	1	2	3	4	5	2	1	3	2	2	2	1	2	4	3	1	4	1	2
386	1	1	16	1	3	3	3	3	3	3	3	2	2	3	3	2	2	2	3	2	2	5	3	3	3	5	5	3	1	3	1	3	2	1	2	4	1	3	4	4	3	4	2	3	4	5	1	1	5
387	1	1	16	1	4	3	3	3	3	3	3	4	3	4	4	5	4	3	4	4	3	3	3	4	2	3	3	4	3	3	3	3	3	3	3	3	4	5	4	4	5	5	5	5	4	3	3	3	3
388	2	2	16	2	4	4	3	3	3	3	2	3	3	3	5	4	4	4	3	3	4	3	4	3	4	3	3	4	4	4	4	3	4	4	3	3	3	3	3	2	3	2	2	5	3	2	2	4	5
389	2	2	16	2	3	3	2	3	3	3	3	4	3	3	3	4	3	4	3	4	4	3	2	2	2	4	3	4	3	3	3	3	3	2	4	3	3	4	3	2	2	3	2	3	4	3	4	4	4
390	2	2	16	2	2	3	3	3	3	3	4	3	3	3	2	2	2	3	2	3	3	2	2	2	2	3	1	1	2	3	1	4	2	3	4	3	1	4	4	2	1	2	1	1	2	2	1	5	2
391	2	2	17	2	3	2	2	3	3	3	2	3	3	2	3	2	2	2	3	2	3	2	2	2	2	3	4	4	3	3	3	3	3	3	4	4	3	4	4	4	5	4	4	4	3	3	3	3	3
392	1	2	16	2	3	3	2	3	3	3	3	5	3	4	5	4	4	4	4	4	4	3	3	4	4	5	4	4	4	4	3	3	3	3	3	3	3	3	3	1	4	2	5	5	5	4	4	4	4
393	2	2	17	2	3	3	3	4	3	3	2	4	3	4	3	3	3	3	3	2	3	3	3	5	3	2	5	3	1	2	4	5	4	1	4	1	1	2	2	2	2	1	2	2	4	1	1	1	2
394	1	2	19	2	3	3	3	3	3	3	3	3	3	2	2	2	1	1	1	1	1	4	3	4	3	1	1	1	1	1	1	1	1	1	1	3	1	1	1	1	1	1	1	1	3	1	2	1	1
395	1	2	17	2	3	3	2	3	3	3	3	4	3	4	4	3	3	3	3	3	3	4	4	3	2	4	4	3	4	4	3	4	4	3	4	3	3	3	3	3	4	4	4	2	3	4	4	4	5
396	2	2	16	2	2	2	2	4	3	5	1	3	3	3	2	3	3	1	1	3	3	2	2	2	2	4	3	4	3	3	3	3	3	3	4	3	4	3	2	2	4	1	2	4	3	5	4	5	5
397	2	2	16	2	3	3	3	3	3	3	3	2	3	3	3	3	3	3	2	3	3	4	3	3	2	3	3	3	3	3	3	4	4	3	3	3	3	3	3	2	3	4	3	4	4	3	4	3	3
398	2	2	16	2	2	3	3	2	3	3	3	3	3	3	3	3	2	3	3	3	4	5	3	2	3	4	2	3	1	4	2	4	3	1	2	5	5	4	2	1	3	2	4	1	3	2	5	3	4
399	2	2	17	2	3	3	3	4	5	5	3	3	4	3	4	3	3	4	3	3	3	4	3	3	3	4	4	3	3	3	4	4	4	3	3	4	3	3	1	1	1	1	2	4	4	4	4	5	5
400	2	2	17	2	4	4	2	3	3	3	2	3	2	2	3	3	3	3	2	3	3	2	3	3	3	2	1	1	2	3	2	4	3	4	4	4	2	3	2	1	2	2	3	2	2	3	4	4	2
401	2	2	16	2	3	3	3	3	2	2	3	3	3	3	4	4	3	4	3	4	3	4	3	2	4	4	4	3	3	4	4	3	3	3	3	3	3	3	4	2	2	3	1	1	2	1	5	5	5
402	2	2	16	2	2	2	2	3	3	3	2	2	2	1	3	2	3	3	1	2	2	5	3	2	3	2	2	2	2	2	2	2	2	4	3	3	2	2	2	1	1	2	1	1	2	1	1	4	1
403	2	2	17	2	3	3	5	5	4	3	3	4	4	3	4	3	4	3	2	4	4	5	3	3	3	4	4	4	3	3	3	3	3	3	3	3	3	3	3	5	4	4	4	4	3	3	3	3	3
404	2	2	16	2	3	2	3	2	3	3	2	2	2	2	2	2	2	2	1	2	2	2	3	3	5	1	1	1	1	2	1	1	1	1	3	1	2	1	1	1	2	1	3	1	1	3	1	3	2
405	2	2	16	2	2	2	3	3	3	3	3	3	3	3	3	3	3	3	2	3	3	3	2	2	3	3	3	3	3	2	3	3	3	3	3	3	3	4	2	4	2	2	2	3	3	3	2	4	3
406	2	2	17	2	3	2	3	3	2	3	3	5	3	4	3	3	4	4	2	2	3	3	4	4	3	4	4	3	4	3	4	3	3	3	3	3	3	3	3	4	4	3	4	4	4	3	3	3	3
407	2	2	17	2	4	3	3	3	3	3	3	3	3	3	3	3	3	3	3	4	3	3	3	3	2	4	4	3	4	3	4	3	3	3	3	3	3	3	4	3	4	4	3	3	5	4	4	4	4
408	2	2	16	2	4	4	3	3	3	3	2	1	2	3	3	1	3	2	1	1	3	3	2	3	3	1	4	2	3	3	2	3	4	3	3	3	2	3	3	3	3	2	4	3	3	3	3	4	4
409	2	2	17	2	4	4	4	3	3	3	1	3	3	2	3	4	2	3	3	3	3	2	3	3	3	4	3	3	4	3	4	2	4	3	3	3	3	2	2	1	3	1	3	2	3	1	3	4	4
410	2	2	16	2	2	2	2	3	2	2	2	2	3	3	2	4	2	3	1	3	4	2	2	2	1	3	4	3	3	2	5	4	3	3	4	4	2	4	1	2	3	2	2	1	2	3	3	3	5
411	2	2	17	2	2	2	2	3	2	2	4	5	3	3	2	4	2	4	1	3	3	4	3	4	2	2	3	2	2	3	2	4	4	5	5	2	3	4	3	2	4	4	5	2	4	3	4	3	3
412	1	2	17	2	3	2	2	2	3	3	3	3	4	4	3	4	4	4	4	4	3	4	4	3	3	5	5	5	4	3	3	3	3	3	3	3	3	3	3	4	4	4	5	5	4	3	3	3	3
413	1	2	18	2	4	5	3	3	4	3	5	4	3	3	4	4	4	4	3	4	4	3	4	3	4	4	5	4	3	3	4	3	3	3	3	4	3	1	3	3	4	1	3	4	1	1	3	4	1
414	2	2	17	2	4	3	3	3	3	3	2	2	2	3	3	3	3	2	2	3	2	3	2	3	2	3	4	4	3	4	3	3	4	4	3	3	2	4	2	3	2	2	4	3	3	3	3	3	3
415	1	2	17	2	3	2	2	2	2	3	2	2	2	2	2	2	2	2	3	2	2	3	2	2	2	4	2	4	4	3	3	3	3	3	3	3	3	3	3	4	5	2	3	4	5	4	5	5	2
416	1	2	17	2	2	3	2	3	3	3	3	3	3	3	3	4	4	4	3	3	4	2	3	3	3	3	4	3	3	2	4	3	3	2	3	3	3	3	4	3	3	3	3	4	4	2	4	5	4
417	1	2	17	2	3	4	3	4	3	3	2	3	4	4	2	3	2	3	1	3	2	3	3	4	4	3	4	3	3	3	3	3	3	3	4	3	4	4	1	1	4	3	5	4	5	5	3	4	4
418	2	2	16	2	3	3	3	3	3	3	3	3	3	3	4	3	2	4	4	4	4	3	5	2	3	3	4	3	4	3	3	2	4	3	3	2	4	3	3	2	2	2	1	1	2	1	1	2	1
419	2	2	17	2	3	3	3	3	3	3	2	2	3	2	4	3	3	4	3	2	4	5	3	3	3	2	3	3	2	1	2	3	1	2	3	3	1	3	3	1	2	2	4	1	3	2	3	2	2
420	2	2	17	2	3	3	3	3	2	2	2	3	3	4	3	4	3	3	2	4	4	3	2	3	3	3	4	2	4	3	3	3	3	3	4	3	3	3	4	5	5	4	4	3	3	3	3	4	3
421	2	2	17	2	4	3	4	5	3	3	3	3	4	4	2	3	3	4	1	4	4	3	5	3	3	4	4	4	3	3	3	3	3	3	3	3	3	3	3	5	4	4	4	4	4	3	3	3	3
422	2	2	18	2	1	3	2	3	3	3	2	2	2	2	1	2	3	2	2	2	2	2	2	2	1	2	4	2	4	3	4	2	3	1	1	3	2	3	1	3	2	3	2	4	2	2	4	3	1
423	2	2	17	2	3	2	2	2	3	3	2	2	2	2	2	2	2	2	2	2	2	3	4	2	3	3	3	4	4	4	4	4	3	3	3	3	3	3	3	1	1	1	1	2	3	4	3	4	5
424	2	2	16	2	3	3	4	4	3	4	2	1	2	2	3	3	2	3	1	3	2	3	2	3	2	4	2	1	3	2	1	3	2	3	3	3	3	3	4	5	5	1	4	2	3	3	3	2	3
425	2	2	16	2	3	4	3	4	3	3	3	3	3	4	3	3	4	3	3	3	3	2	2	3	2	4	3	3	4	4	3	3	4	3	4	3	3	4	3	3	3	4	4	3	4	2	5	3	3
426	1	2	17	2	3	4	3	5	4	4	2	3	3	4	4	2	2	3	4	4	4	5	3	3	3	5	3	3	3	3	2	3	3	3	3	3	3	3	3	2	2	2	5	2	5	2	5	2	2
427	2	2	16	2	4	3	3	3	3	3	3	2	2	2	3	2	2	3	2	2	4	3	2	2	3	2	2	1	2	2	1	4	4	3	3	4	2	4	4	2	3	2	3	2	3	3	2	3	4
428	1	2	17	2	2	3	3	3	2	3	3	2	3	3	2	1	1	1	2	2	1	3	2	2	2	2	1	2	2	3	1	4	1	2	1	1	1	1	1	1	1	1	2	1	1	1	4	1	1
429	1	2	16	2	3	3	3	4	5	5	5	4	3	3	4	5	4	4	4	4	4	3	3	3	5	5	5	4	4	5	5	4	4	3	3	3	3	3	3	4	4	4	4	3	3	3	5	5	5
430	1	2	17	2	3	3	3	3	3	3	1	2	2	3	2	3	2	2	2	2	2	2	4	4	2	4	3	1	1	3	1	4	3	3	4	3	1	2	3	1	3	3	2	1	3	3	4	3	4
431	1	2	17	2	2	2	2	2	3	3	3	2	3	3	2	3	2	3	2	3	3	5	5	5	5	2	3	4	1	2	1	2	2	2	3	2	4	4	4	4	3	3	4	3	4	4	4	3	4
432	1	2	17	2	1	1	2	1	1	1	1	1	1	1	1	2	1	2	2	2	1	2	2	2	2	1	1	2	1	5	1	2	1	2	5	1	1	4	1	1	1	1	1	1	1	1	1	1	1
433	1	2	17	2	3	3	3	3	3	3	1	3	3	3	2	3	2	2	2	2	2	2	2	2	2	1	1	1	4	4	4	4	4	3	1	1	2	2	2	2	2	2	1	4	4	4	3	4	3
434	1	2	17	2	3	3	3	3	3	3	2	2	2	2	2	3	2	2	1	2	2	3	2	2	2	1	1	1	1	1	1	1	1	4	1	4	1	1	1	1	1	1	1	1	1	4	1	1	1
435	1	2	16	2	3	3	3	3	3	3	2	3	3	3	3	3	3	3	2	3	3	5	3	3	2	3	3	3	4	4	3	3	3	4	4	3	3	3	3	4	4	4	4	3	4	4	4	4	4
436	1	2	17	2	2	2	2	2	3	3	3	2	3	2	2	2	2	2	2	2	2	2	2	2	2	1	1	2	1	2	3	4	3	1	4	3	4	3	1	3	2	3	3	3	3	2	2	3	1
437	1	2	14	2	1	2	2	2	4	3	3	3	2	3	4	3	4	3	3	4	4	2	2	2	2	3	4	3	2	3	3	3	2	1	3	2	2	3	3	3	2	2	2	2	2	2	3	2	3
438	2	2	16	2	2	2	2	2	2	3	2	2	3	3	3	3	3	2	3	3	3	4	3	4	3	3	3	3	3	3	4	5	4	5	3	3	3	3	5	5	5	5	3	3	3	4	4	4	4
439	2	2	17	2	3	3	3	3	3	3	2	2	3	2	3	3	2	3	3	2	4	3	2	5	3	3	3	4	4	2	4	3	4	4	4	3	3	3	4	4	4	3	4	4	4	4	3	3	3
440	2	2	16	2	2	3	2	3	3	3	2	2	3	3	3	2	2	2	2	2	2	3	2	2	2	3	2	2	2	3	2	4	3	3	4	3	4	3	2	2	3	2	3	2	2	1	4	5	4
441	1	2	17	2	2	2	2	3	3	2	1	3	3	2	2	2	2	2	2	2	1	3	3	5	2	1	1	1	3	3	1	5	3	1	5	4	4	3	1	1	1	1	5	2	2	5	5	5	5
442	2	2	16	2	3	3	3	3	3	3	2	3	3	2	3	3	3	3	3	3	3	2	3	4	3	3	3	3	3	4	3	3	3	3	4	3	4	3	3	3	3	3	4	5	4	4	4	4	4
443	2	2	16	2	2	3	3	3	2	2	2	2	2	1	2	1	2	2	1	1	2	2	2	3	3	2	1	1	1	2	1	1	1	2	3	4	2	4	3	1	1	1	1	2	1	1	3	4	5
444	2	2	16	2	1	4	2	5	2	5	1	3	3	3	3	3	3	3	2	3	2	3	2	3	2	1	1	1	1	1	1	1	1	1	3	1	1	3	1	1	2	1	2	1	3	1	1	2	3
445	2	1	15	2	3	4	3	4	3	3	3	2	3	2	3	2	2	5	4	3	4	5	3	3	2	4	3	4	3	3	1	1	1	4	3	3	3	4	4	4	4	3	3	2	4	5	5	4	5
446	2	1	15	2	4	3	4	3	4	3	5	3	3	4	4	5	4	4	4	4	4	3	5	3	3	3	3	3	3	4	4	4	3	3	3	3	3	5	5	4	4	4	5	5	5	3	3	3	3
447	2	1	15	2	3	3	4	3	3	3	4	2	3	3	2	2	1	2	2	2	2	2	5	3	2	3	2	2	2	3	3	4	3	3	2	3	4	5	4	3	2	4	4	2	4	5	3	4	2
448	2	1	15	2	2	2	2	2	3	3	2	3	4	3	2	2	2	2	2	2	2	4	3	3	2	2	2	3	3	3	2	4	3	2	3	3	4	3	3	3	4	4	5	4	4	3	3	3	3
449	1	1	14	2	3	4	4	4	3	3	3	3	3	3	2	2	2	2	1	2	2	3	3	5	2	3	4	3	4	4	3	4	4	4	3	3	3	3	3	4	5	4	5	1	4	3	4	4	1
450	2	1	15	2	4	5	4	4	3	3	3	3	4	3	3	3	5	4	4	3	3	3	3	5	3	3	3	3	3	3	3	3	3	3	4	3	4	4	3	3	4	3	4	3	5	4	3	3	4
451	1	1	16	2	3	3	3	3	3	4	2	3	2	3	2	3	2	3	3	2	2	3	5	3	2	4	4	4	3	3	3	4	4	3	3	3	4	3	3	3	3	2	4	4	4	4	4	3	4
452	1	1	15	2	3	4	3	3	3	3	3	3	3	3	2	3	2	2	2	3	3	5	3	2	2	3	3	2	3	4	3	4	4	3	4	3	3	3	3	4	4	3	3	4	4	3	4	4	2
453	1	1	15	2	3	3	3	3	3	3	2	3	3	4	3	3	3	3	2	2	2	3	3	3	4	2	2	2	2	2	2	2	2	4	2	2	2	4	3	2	3	2	3	2	4	4	2	2	2
454	1	1	17	2	3	3	3	3	3	3	3	3	5	2	2	2	2	2	3	2	2	3	5	3	2	3	3	3	1	3	2	4	5	2	3	4	2	2	4	1	3	1	2	1	4	3	4	2	2
455	2	1	15	2	3	3	4	3	3	3	2	2	3	5	4	3	3	4	4	3	5	3	2	2	5	3	3	3	3	3	3	4	4	3	4	4	3	4	3	4	4	4	4	4	5	3	3	3	3
456	1	1	16	2	2	2	2	3	2	3	2	3	3	4	5	3	3	4	4	3	4	5	3	3	2	2	3	3	2	1	5	2	4	1	3	2	3	4	4	1	3	2	3	4	3	2	4	3	3
457	1	1	15	2	2	2	2	2	3	3	3	2	3	2	3	2	2	3	3	3	3	2	2	2	2	3	3	4	4	4	3	4	4	4	2	3	3	2	4	4	4	4	2	2	4	4	3	3	4
458	1	1	16	2	2	5	3	3	4	1	3	2	2	2	2	3	3	2	2	2	2	2	2	2	2	3	3	3	3	2	3	3	3	3	3	4	3	4	3	5	4	5	3	4	4	3	2	3	4
459	1	1	15	2	2	2	2	3	3	3	2	3	3	3	4	3	2	2	3	2	3	5	3	3	3	2	1	1	1	3	2	1	3	2	2	1	4	1	2	2	1	1	4	1	5	5	5	3	1
460	2	1	16	2	4	4	3	3	3	3	3	2	3	2	3	3	2	3	2	3	3	3	3	3	3	3	3	3	3	4	3	3	4	3	4	3	3	4	3	3	2	2	3	2	3	4	3	4	3
461	1	1	15	2	5	4	4	3	3	3	2	4	3	4	3	3	3	3	4	4	3	4	3	3	3	3	3	4	3	2	3	3	2	4	4	2	3	3	4	4	4	4	4	4	4	3	3	3	3
462	1	1	15	2	5	4	4	3	4	3	3	3	4	4	5	4	4	4	4	3	4	4	2	5	3	3	3	5	5	3	3	4	4	2	3	3	3	3	3	3	3	4	4	5	3	3	3	3	3
463	1	1	15	2	4	4	3	3	3	3	3	3	3	2	3	2	3	3	1	2	3	5	4	2	3	2	2	3	3	3	4	1	3	3	4	5	4	3	1	4	4	2	5	3	3	3	3	5	4
464	1	1	15	2	3	3	3	2	2	2	2	3	3	3	2	2	3	1	3	2	2	2	2	2	2	4	4	4	2	2	3	4	5	1	3	4	5	2	1	1	1	1	4	2	3	4	5	3	4
465	1	1	15	2	3	3	3	4	5	5	3	3	3	4	3	5	3	3	4	3	4	1	2	1	1	4	4	3	3	4	3	3	4	3	3	4	3	3	3	5	5	5	4	4	4	3	3	3	3
466	1	1	14	2	3	3	2	2	3	3	3	3	3	3	3	3	3	2	2	2	3	3	3	3	2	3	4	3	3	3	3	3	3	4	3	3	4	3	2	3	3	3	2	4	3	3	3	3	3
467	1	1	15	2	1	3	2	2	3	1	3	3	2	3	3	2	1	3	2	2	2	2	2	2	1	3	4	4	4	2	4	1	3	4	2	4	2	4	3	3	5	3	1	3	4	1	4	2	5
468	1	1	16	2	3	3	4	4	3	3	2	3	2	3	3	3	2	3	2	3	3	3	3	3	3	2	4	3	3	3	4	4	4	3	3	3	3	3	3	5	4	5	3	3	3	3	3	4	3
469	1	1	15	2	2	2	3	3	3	3	2	2	3	3	2	2	2	2	1	1	2	3	2	2	2	3	1	2	2	2	2	2	2	2	3	3	2	3	3	2	2	3	2	1	2	1	3	4	3
470	1	1	16	2	3	3	3	3	3	3	2	3	2	3	3	3	3	2	2	3	2	2	2	3	2	2	1	1	2	2	2	4	1	1	4	2	2	4	1	3	3	1	3	1	2	3	5	2	1
471	2	1	16	2	3	2	3	3	3	2	1	1	1	1	2	1	2	2	1	1	1	1	1	1	1	5	4	4	4	3	1	3	3	3	3	3	3	3	3	3	3	3	4	3	5	5	3	5	5
472	1	1	14	2	4	4	4	3	3	3	2	3	3	4	2	2	2	2	1	2	2	4	3	3	2	2	1	1	2	4	2	3	2	1	3	4	3	5	2	3	4	3	4	1	2	3	3	2	4
473	2	1	15	2	2	2	3	3	3	3	3	5	3	4	3	4	4	4	3	3	4	5	3	3	2	3	3	2	3	3	3	3	4	3	3	3	3	3	4	5	4	3	5	5	5	3	3	5	3
474	1	1	15	2	3	3	3	3	3	3	5	3	4	4	5	4	3	3	3	3	4	3	3	4	3	3	3	3	3	3	3	3	3	3	3	4	3	3	4	2	4	3	3	5	4	4	4	5	3
475	2	1	15	2	3	3	3	3	3	3	2	3	3	3	3	3	4	3	3	3	3	3	3	3	3	1	1	1	2	4	1	3	1	1	1	4	4	3	2	1	3	2	4	1	3	4	3	1	5
476	1	1	15	2	2	3	3	3	3	3	3	3	3	3	3	2	3	3	2	2	3	2	2	3	2	3	4	4	3	3	3	3	4	3	3	3	3	3	3	3	4	3	3	4	3	4	4	4	4
477	1	1	16	2	4	4	3	3	3	3	2	4	3	4	4	3	4	3	4	4	5	3	3	3	3	4	4	3	3	3	3	3	4	4	4	3	3	3	3	3	5	5	4	3	3	3	3	3	3
478	2	1	15	2	3	3	3	3	3	3	3	3	3	4	3	2	2	2	2	2	2	5	3	3	3	4	5	4	1	4	3	3	3	3	3	3	3	3	3	5	4	2	2	5	4	4	3	5	4
479	1	1	15	2	3	3	2	3	3	3	1	4	3	3	3	3	3	2	1	3	3	3	2	3	2	4	4	3	3	3	3	3	3	3	3	3	2	3	4	5	4	4	4	4	4	3	3	3	3
480	2	1	15	2	3	3	3	3	3	4	3	3	3	2	4	3	3	4	2	2	3	2	3	2	2	3	3	3	3	3	3	3	4	3	3	3	4	4	4	3	3	4	3	2	2	4	4	5	4
481	2	1	15	2	3	4	4	3	3	4	3	4	3	4	5	3	3	4	3	3	4	3	3	3	4	3	3	3	4	4	4	4	4	3	3	3	3	3	3	2	3	4	5	4	4	4	4	4	4
482	2	1	16	2	4	3	3	3	2	3	2	4	2	4	2	2	2	2	2	2	2	3	2	2	2	2	1	1	2	1	1	3	1	5	1	1	1	5	1	3	1	1	1	1	1	3	3	3	3
483	2	1	15	2	3	4	3	3	2	3	3	4	2	3	2	2	2	2	2	2	2	2	2	2	3	2	1	1	2	1	1	3	1	5	1	1	1	5	1	3	1	1	1	1	1	3	3	3	3
[truncated: 35 more columns]

## Sheet: Items
Items		Value
	Academic Task Value (ATV)
ATV 1	I think I will be able to use what I learn in these courses in my future life.	1 = not at all true for me, 2 = not true for me, 3 = undecided, 4 = true for me, and 5 = very true for me
ATV 2	It is important for me to learn the academic tasks in this class.
ATV 3	I am very interested in the content area of these courses.
ATV 4	I think the academic tasks in this class are useful for me to learn.
ATV 5	I like the subject matters of these courses.
ATV 6	Understanding the subject matters of these courses is very important to me.
	Academic Task Engagement (ATE)	1 = totally disagree, 2 = disagree, 3 = undecided; 4 = agree, and 5 = totally agree
	Cognitive Engagement (CE)
CE 1	I think about what I already know about the subject because it may help me to understand it better.
CE 2	I take care to understand as much as possible when reviewing the activity.
CE 3	I try to distinguish the most important information.
CE 4	I think of diﬀerent ways to solve it in order to choose the option I consider the best one.
	Behavioral Engagement (BE)
BE 1	I follow the instructions given by the teachers for its development.
BE 2	I answer the questions asked by the teachers.
BE 3	I complete all of teachers’ requirements.
BE 4	I concentrate when the teachers presents the instructions to carry it out.
BE 5	I ask the teachers questions when I do not understand.
BE 6	I participate in the review of the work.
BE 7	I listen carefully to the teacher’s explanations in order to solve it.
	Affective Engagement (AE)
AE 1	I am curious to learn new things.
AE 2	I am interested in studying new topics.
AE 3	I have the desire to start a new topic.
AE 4	I think they are interesting and attractive.
	Student - Teacher Relationship (STR)	1 = Definitely does not apply, 2 = Applies little, 3 = Applies sometimes, 4 = Applies often, and 5 = Definitely applies
	Student - Teacher Academic Relationship (STAR)
STAR 1	My teachers give some hints to provide the right answer.
STAR 2	My teachers develop my self-conﬁdence.
STAR 3	My teachers make me feel proud when I achieve certain goals.
STAR 4	My teachers encourage me to be the best I can.
STAR 5	My teachers make me feel that I am able to solve difﬁcult questions.
STAR 6	My teachers encourage positive interaction between students.
STAR 7	My teachers believe in me and my potential.
STAR 8	My teachers encourage me to ask about thing that I did not understand.
STAR 9	My teachers encourage good relationship in the class.
STAR 10	My teachers involve students to answer the questions that are asked by their peers.
STAR 11	My teachers expect me to participate effectively in the classroom.
STAR 12	My teachers give students an opportunity to think before answering questions.
STAR 13	My teachers encourage students to ﬁnd more than one way to solve problems.
STAR 14	My teachers show remarkable enthusiasm during teaching the subject.
STAR 15	My teachers use teaching methods that develop my ability to cooperate with others.
	Student - Teacher Social Relationship (STSR)
STSR 1	My teachers excite me for the lesson at the beginning of the class.
STSR 2	My teachers use a variety of methods that captivate my attention.
STSR 3	My teachers use teaching methods that suit my interest.
STSR 4	My teachers provide practical implications about the taught lessons.
STSR 5	My teachers strengthen my conﬁdence in my ability and talents.
STSR 6	My teachers ask interesting questions related to the subject.
STSR 7	My teachers link subject’s topics with characters that matter to us.
STSR 8	My teachers encourage me to ask questions about the subject.
STSR 9	My teachers listen to what I say.
STSR 10	My teachers care about my academic performance.
	Positive Development (PD)
	Confidence (Conf)	1 = Strongly disagree, 2 = Disagree, 3 = Undecided, 4 = Agree, and 5 = Strongly agree
Conf 1	All in all, I am glad I am me.
Conf 2	When I am an adult, I'm sure I will have a good life.
Conf 3	I really like the way I look.
Conf 4	I am good looking or attractive.
Conf 5	I am happy with myself most of the time.
Conf 6	I am very happy being the way I am.
	Competence (Comp	1 = Strongly disagree, 2 = Disagree, 3 = Undecided, 4 = Agree, and 5 = Strongly agree
Comp 1	I am just as smart as others my age.
Comp 2	I could do well at just about any new outdoor activity I have not tried before.
Comp 3	I have a lot of friends.
Comp 4	I do very well in my class work at school.
Comp 5	I am popular with others my age.
Comp 6	I am better than others my age at sports.
	Connection (Conn)
Conn 1	Teachers at school push me to be the best I can be	1 = Strongly disagree, 2 = Disagree, 3 = Undecided, 4 = Agree, and 5 = Strongly agree
Conn 2	Adults in my town or city listen what I have to say.
Conn 3	I have lots of good conversations with my parents.
Conn 4	In my family I feel useful and important.
Conn 5	I get a lot of encouragement at my school.
Conn 6	Adults in my town or city make me feel important.
Conn 7	I feel my friends are good friends.	1 = Almost never, 2 = Never, 3 = Neutral, 4 = Often, and 5 = Always true
Conn 8	My friends care about me.
	Caring (Care)
Care 1	I feel sorry for other people who don’t have what I have.	1 = not at all like me, 2 = Not much like me, 3 = Somewhat like me, 4 = Mostly like me, and 5 = very much like me
Care 2	When I see someone being picked on, I feel sorry for them.
Care 3	When I see someone being taken advantage of, I want to help them.
Care 4	It bothers me when bad things happen to any person.
Care 5	It makes me sad to see a person who doesn’t have friends.
Care 6	When I see another person who is hurt or upset, I feel sorry for them.
	Character (Chara)
Chara 1	I know a lot about people of other ethnic group.	1 = Strongly disagree, 2 = Disagree, 3 = Neutral, 4 = Agree, and 5 = Strongly agree
Chara 2	I enjoy being with people of a different ethnic group.
Chara 3	I hardly ever do things I know I shouldn’t do.
Chara 4	I usually act the way I am supposed to.
Chara 5	Helping to make the world a better place to live in.	1 = Not important, 2 = Slightly important, 3 = Moderately important, 4 = Important, and 5 = Extremely important
Chara 6	Giving time and money to make life better for other people.
Chara 7	Doing what I believe is right even if my friends make fun of me.
Chara 8	Accepting responsibility for my actions when I make a mistake or get in trouble.
